# Supplementary material for: 25,26,27,28-Tetra­butoxy-5,11,17,23-tetra-tert-butyl­calix[4]arene chloro­form tetra­solvate dihydrate
Source: Acta Crystallogr Sect E Struct Rep Online. 2009 Jun 27;65(Pt 7):o1697. doi: 10.1107/S160053680902217X (PMC2969488; doi:10.1107/S160053680902217X)
Supplement: Supplementary file 1 [file e-65-o1697-sup1.cif]

##############################################################################
###                                                                        ###
###        Electronic paper (Acta Crystallographica Section E)             ###
###                                                                        ###
##############################################################################
#                                                                            #
# This CIF contains the data in a paper accepted for publication in Acta     #
# Crystallographica Section E. It conforms to the requirements of Notes      #
# for Authors for Section E, and has been peer reviewed under the auspices   #
# of the IUCr Commission on Journals.                                        #
#                                                                            #
# Full details of the Crystallographic Information File format               #
# are given in the paper "The Crystallographic Information File (CIF):       #
# a New Standard Archive File for Crystallography" by S. R. Hall, F. H.      #
# Allen and I. D. Brown [Acta Cryst. (1991), A47, 655-685].                  #
#                                                                            #
# The current version of the core CIF dictionary is obtainable from          #
# ftp://ftp.iucr.org/pub/cif_core.dic. The current version number is 2.4.    #
#                                                                            #
# Software is freely available for graphical display of the structure(s) in  #
# this CIF.  For information consult the CIF home page http://www.iucr.org/  #
# cif/home.html                                                              #
#                                                                            #
# This file may be used for bona fide research purposes within the           #
# scientific community so long as proper attribution is given to the journal # 
# article from which it was obtained.                                        #
#                                                                            #
##############################################################################
                                             
data_I
_audit_creation_method     SHELXL-97
_chemical_name_systematic
;
25,26,27,28-Tetrabutoxy-5,11,17,23-tetra-<i>tert</i>-butylcalix[4]arene
chloroform tetrasolvate dihydrate
;
_chemical_name_common     ?
_chemical_formula_moiety     'C60 H88 O4, 4(C H Cl3), 2(H2 O)'
_chemical_formula_sum     'C64 H96 Cl12 O6'
_chemical_formula_iupac     'C60 H88 O4, 4C H Cl3, 2H2 O'
_chemical_formula_weight     1386.81
_chemical_melting_point     ?
_symmetry_cell_setting     'Orthorhombic'
_symmetry_space_group_name_H-M     'P b c n'
_symmetry_space_group_name_Hall     '-P 2n 2ab'
loop_
    _symmetry_equiv_pos_as_xyz
    'x, y, z'
    '-x+1/2, -y+1/2, z+1/2'
    'x+1/2, -y+1/2, -z'
    '-x, y, -z+1/2'
    '-x, -y, -z'
    'x-1/2, y-1/2, -z-1/2'
    '-x-1/2, y-1/2, z'
    'x, -y, z-1/2'
_cell_length_a     23.697(6)
_cell_length_b     13.682(6)
_cell_length_c     25.402(11)
_cell_angle_alpha     90.00
_cell_angle_beta     90.00
_cell_angle_gamma     90.00
_cell_volume     8236(5)
_cell_formula_units_Z     4
_cell_measurement_reflns_used     3284
_cell_measurement_theta_min     2.12
_cell_measurement_theta_max     23.42
_cell_measurement_temperature     291(2)
_exptl_crystal_description     block
_exptl_crystal_colour     colourless
_exptl_crystal_size_max     0.26
_exptl_crystal_size_mid     0.22
_exptl_crystal_size_min     0.20
_exptl_crystal_density_diffrn     1.118
_exptl_crystal_density_meas     ?
_exptl_crystal_density_method     'not measured'
_exptl_crystal_F_000     2928
_exptl_absorpt_coefficient_mu     0.443
_exptl_absorpt_correction_type     'multi-scan'
_exptl_absorpt_process_details     '(SADABS; Bruker, 2000)'
_exptl_absorpt_correction_T_min     0.8935
_exptl_absorpt_correction_T_max     0.9166
_exptl_special_details
;
;
_diffrn_ambient_temperature     291(2)
_diffrn_radiation_type     'MoK\a'
_diffrn_radiation_wavelength     0.71073
_diffrn_radiation_source     'sealed tube'
_diffrn_radiation_monochromator     'graphite'
_diffrn_measurement_device_type     'Bruker SMART APEX CCD'
_diffrn_measurement_method     '\f and \w'
_diffrn_detector_area_resol_mean     ?
_diffrn_reflns_number     30239
_diffrn_reflns_av_R_equivalents     0.0360
_diffrn_reflns_av_sigmaI/netI     0.0871
_diffrn_reflns_theta_min     1.60
_diffrn_reflns_theta_max     26.00
_diffrn_reflns_theta_full     26.00
_diffrn_measured_fraction_theta_max     1.000
_diffrn_measured_fraction_theta_full     1.000
_diffrn_reflns_limit_h_min     -29
_diffrn_reflns_limit_h_max     29
_diffrn_reflns_limit_k_min     -16
_diffrn_reflns_limit_k_max     16
_diffrn_reflns_limit_l_min     -30
_diffrn_reflns_limit_l_max     31
_diffrn_standards_number     ?
_diffrn_standards_interval_count     ?
_diffrn_standards_interval_time     ?
_diffrn_standards_decay_%     ?
_refine_special_details
;
Refinement of <i>F</i>^2^ against ALL reflections. The weighted <i>R</i>-factor
<i>wR</i> and goodness of fit <i>S</i> are based on <i>F</i>^2^, conventional
<i>R</i>-factors <i>R</i> are based on <i>F</i>, with <i>F</i> set to zero for
negative <i>F</i>^2^. The threshold expression of <i>F</i>^2^ >
\s(<i>F</i>^2^) is used only for calculating <i>R</i>-factors(gt) <i>etc</i>.
and is not relevant to the choice of reflections for refinement.
<i>R</i>-factors based on <i>F</i>^2^ are statistically about twice as large
as those based on <i>F</i>, and <i>R</i>- factors based on ALL data will be
even larger.
;
_reflns_number_total     8098
_reflns_number_gt     5524
_reflns_threshold_expression     I>2\s(I)
_refine_ls_structure_factor_coef     Fsqd
_refine_ls_matrix_type     full
_refine_ls_R_factor_all     0.0874
_refine_ls_R_factor_gt     0.0525
_refine_ls_wR_factor_gt     0.1109
_refine_ls_wR_factor_ref     0.1165
_refine_ls_goodness_of_fit_ref     1.060
_refine_ls_restrained_S_all     1.060
_refine_ls_number_reflns     8098
_refine_ls_number_parameters     396
_refine_ls_number_restraints     0
_refine_ls_hydrogen_treatment     constr
_refine_ls_weighting_scheme     calc
_refine_ls_weighting_details
             'calc w=1/[\s^2^(Fo^2^)+(0.05P)^2^+1.66P] where P=(Fo^2^+2Fc^2^)/3'
_atom_sites_solution_hydrogens     geom
_atom_sites_solution_primary     direct
_atom_sites_solution_secondary     difmap
_refine_ls_shift/su_max     0.000
_refine_ls_shift/su_mean     0.000
_refine_diff_density_max     0.824
_refine_diff_density_min     -0.734
_refine_ls_extinction_method     none
_refine_ls_extinction_coef     ?
loop_
    _atom_type_symbol
    _atom_type_description
    _atom_type_scat_dispersion_real
    _atom_type_scat_dispersion_imag
    _atom_type_scat_source
    'C' 'C' 0.0033 0.0016
                         'International Tables Vol C Tables 4.2.6.8 and 6.1.1.4'
    'H' 'H' 0.0000 0.0000
                         'International Tables Vol C Tables 4.2.6.8 and 6.1.1.4'
    'O' 'O' 0.0106 0.0060
                         'International Tables Vol C Tables 4.2.6.8 and 6.1.1.4'
    'Cl' 'Cl' 0.1484 0.1585
                         'International Tables Vol C Tables 4.2.6.8 and 6.1.1.4'
_computing_data_collection     'SMART (Bruker, 2000)'
_computing_cell_refinement     'SAINT (Bruker, 2000)'
_computing_data_reduction     'SAINT (Bruker, 2000)'
_computing_structure_solution     'SHELXTL (Sheldrick, 2008)'
_computing_structure_refinement     'SHELXTL (Sheldrick, 2008)'
_computing_molecular_graphics     'SHELXTL (Sheldrick, 2008)'
_computing_publication_material     'SHELXTL (Sheldrick, 2008)'
loop_
    _atom_site_type_symbol
    _atom_site_label
    _atom_site_fract_x
    _atom_site_fract_y
    _atom_site_fract_z
    _atom_site_U_iso_or_equiv
    _atom_site_adp_type
    _atom_site_calc_flag
    _atom_site_refinement_flags
    _atom_site_occupancy
    _atom_site_disorder_assembly
    _atom_site_disorder_group
    C C1 0.57787(15) 0.8058(2) 0.67567(14) 0.0420(8) Uani d . 1 . .
    C C2 0.54138(13) 0.8518(2) 0.63953(12) 0.0404(7) Uani d . 1 . .
    C C3 0.54206(12) 0.9534(2) 0.63508(11) 0.0386(6) Uani d . 1 . .
    H H3 0.5179 0.9848 0.6117 0.046 Uiso calc R 1 . .
    C C4 0.57917(13) 1.0070(2) 0.66598(11) 0.0421(7) Uani d . 1 . .
    C C5 0.61583(11) 0.9617(2) 0.70150(10) 0.0332(6) Uani d . 1 . .
    H H5 0.6406 0.9986 0.7218 0.040 Uiso calc R 1 . .
    C C6 0.61457(12) 0.8602(2) 0.70603(12) 0.0370(7) Uani d . 1 . .
    C C7 0.57813(12) 1.1231(2) 0.65850(11) 0.0387(6) Uani d . 1 . .
    C C8 0.60471(12) 1.1455(2) 0.60597(11) 0.0393(7) Uani d . 1 . .
    H H8A 0.5857 1.1999 0.5901 0.059 Uiso calc R 1 . .
    H H8B 0.6016 1.0894 0.5834 0.059 Uiso calc R 1 . .
    H H8C 0.6438 1.1613 0.6109 0.059 Uiso calc R 1 . .
    C C9 0.51820(10) 1.1628(2) 0.66195(11) 0.0357(6) Uani d . 1 . .
    H H9A 0.5188 1.2325 0.6574 0.054 Uiso calc R 1 . .
    H H9B 0.5025 1.1472 0.6958 0.054 Uiso calc R 1 . .
    H H9C 0.4955 1.1337 0.6348 0.054 Uiso calc R 1 . .
    C C10 0.61488(11) 1.1702(2) 0.69931(12) 0.0390(7) Uani d . 1 . .
    H H10B 0.6530 1.1475 0.6953 0.058 Uiso calc R 1 . .
    H H10C 0.6014 1.1534 0.7338 0.058 Uiso calc R 1 . .
    H H10A 0.6138 1.2399 0.6950 0.058 Uiso calc R 1 . .
    C C11 0.61946(12) 0.6586(2) 0.64961(11) 0.0367(6) Uani d . 1 . .
    H H11A 0.6549 0.6739 0.6668 0.044 Uiso calc R 1 . .
    H H11B 0.6208 0.6851 0.6142 0.044 Uiso calc R 1 . .
    C C12 0.61228(12) 0.5483(2) 0.64683(12) 0.0401(7) Uani d . 1 . .
    H H12A 0.6035 0.5234 0.6816 0.048 Uiso calc R 1 . .
    H H12B 0.5809 0.5328 0.6238 0.048 Uiso calc R 1 . .
    C C13 0.66489(12) 0.4991(2) 0.62667(11) 0.0372(6) Uani d . 1 . .
    H H13A 0.6957 0.5062 0.6516 0.045 Uiso calc R 1 . .
    H H13B 0.6763 0.5266 0.5931 0.045 Uiso calc R 1 . .
    C C14 0.64812(11) 0.3916(2) 0.62061(11) 0.0371(6) Uani d . 1 . .
    H H14B 0.6554 0.3576 0.6529 0.056 Uiso calc R 1 . .
    H H14C 0.6698 0.3626 0.5928 0.056 Uiso calc R 1 . .
    H H14A 0.6087 0.3874 0.6123 0.056 Uiso calc R 1 . .
    C C15 0.58547(13) 0.7960(3) 0.82537(12) 0.0386(7) Uani d . 1 . .
    C C16 0.63350(12) 0.8410(2) 0.80232(12) 0.0381(7) Uani d . 1 . .
    C C17 0.65826(12) 0.9148(2) 0.82949(10) 0.0357(6) Uani d . 1 . .
    H H17 0.6889 0.9475 0.8148 0.043 Uiso calc R 1 . .
    C C18 0.63800(12) 0.9434(2) 0.88036(12) 0.0425(7) Uani d . 1 . .
    C C19 0.59227(12) 0.9009(2) 0.90043(12) 0.0382(6) Uani d . 1 . .
    H H19 0.5790 0.9204 0.9332 0.046 Uiso calc R 1 . .
    C C20 0.56358(12) 0.8264(2) 0.87252(11) 0.0344(6) Uani d . 1 . .
    C C21 0.66801(11) 1.0294(2) 0.90845(10) 0.0350(6) Uani d . 1 . .
    C C22 0.66772(13) 1.1203(2) 0.87343(12) 0.0440(7) Uani d . 1 . .
    H H22A 0.6870 1.1726 0.8910 0.066 Uiso calc R 1 . .
    H H22B 0.6295 1.1393 0.8664 0.066 Uiso calc R 1 . .
    H H22C 0.6865 1.1060 0.8409 0.066 Uiso calc R 1 . .
    C C23 0.73076(11) 1.0099(2) 0.91302(11) 0.0391(6) Uani d . 1 . .
    H H23A 0.7512 1.0576 0.8929 0.059 Uiso calc R 1 . .
    H H23B 0.7390 0.9457 0.8998 0.059 Uiso calc R 1 . .
    H H23C 0.7419 1.0139 0.9493 0.059 Uiso calc R 1 . .
    C C24 0.64602(12) 1.0517(2) 0.96417(11) 0.0387(6) Uani d . 1 . .
    H H24A 0.6342 0.9921 0.9807 0.058 Uiso calc R 1 . .
    H H24B 0.6146 1.0957 0.9620 0.058 Uiso calc R 1 . .
    H H24C 0.6755 1.0813 0.9846 0.058 Uiso calc R 1 . .
    C C25 0.55579(12) 0.6195(2) 0.80020(11) 0.0360(6) Uani d . 1 . .
    H H25A 0.5388 0.5939 0.7683 0.043 Uiso calc R 1 . .
    H H25B 0.5295 0.6058 0.8285 0.043 Uiso calc R 1 . .
    C C26 0.60791(11) 0.5575(2) 0.81072(12) 0.0376(6) Uani d . 1 . .
    H H26A 0.6208 0.5684 0.8465 0.045 Uiso calc R 1 . .
    H H26B 0.6379 0.5767 0.7869 0.045 Uiso calc R 1 . .
    C C27 0.59455(11) 0.44823(19) 0.80301(11) 0.0328(6) Uani d . 1 . .
    H H27A 0.5887 0.4335 0.7661 0.039 Uiso calc R 1 . .
    H H27B 0.5609 0.4300 0.8224 0.039 Uiso calc R 1 . .
    C C28 0.64732(12) 0.3929(2) 0.82466(11) 0.0379(6) Uani d . 1 . .
    H H28B 0.6787 0.4027 0.8013 0.057 Uiso calc R 1 . .
    H H28C 0.6391 0.3243 0.8270 0.057 Uiso calc R 1 . .
    H H28A 0.6567 0.4175 0.8590 0.057 Uiso calc R 1 . .
    C C29 0.64066(10) 0.80479(17) 0.74812(14) 0.0385(5) Uani d . 1 . .
    H H29A 0.6808 0.8010 0.7409 0.046 Uiso calc R 1 . .
    H H29B 0.6259 0.7387 0.7467 0.046 Uiso calc R 1 . .
    C C30 0.50488(16) 0.79714(19) 0.89170(10) 0.0404(6) Uani d . 1 . .
    H H30A 0.5013 0.8124 0.9288 0.049 Uiso calc R 1 . .
    H H30B 0.4999 0.7272 0.8874 0.049 Uiso calc R 1 . .
    C C31 0.49573(17) 0.3828(2) 0.52153(11) 0.0460(7) Uani d . 1 . .
    H H31 0.4798 0.4157 0.4907 0.055 Uiso calc R 1 . .
    C C32 0.73122(15) 0.2694(3) 0.01260(14) 0.0508(9) Uani d . 1 . .
    H H32 0.7112 0.2278 0.0379 0.061 Uiso calc R 1 . .
    Cl Cl1 0.48281(3) 0.45236(5) 0.57806(3) 0.04247(18) Uani d . 1 . .
    Cl Cl2 0.46515(3) 0.26789(6) 0.52866(3) 0.04539(18) Uani d . 1 . .
    Cl Cl3 0.56833(3) 0.36925(5) 0.51371(3) 0.03910(16) Uani d . 1 . .
    Cl Cl4 0.68348(3) 0.31971(5) -0.03167(3) 0.04333(18) Uani d . 1 . .
    Cl Cl5 0.78106(3) 0.20027(5) -0.02173(3) 0.03840(18) Uani d . 1 . .
    Cl Cl6 0.76660(3) 0.36324(5) 0.04606(3) 0.04280(18) Uani d . 1 . .
    O O1 0.57497(8) 0.70222(14) 0.67742(8) 0.0400(5) Uani d . 1 . .
    O O2 0.55697(8) 0.72678(14) 0.79425(8) 0.0401(5) Uani d . 1 . .
    O O3 0.7506(3) 0.8728(5) 0.6931(3) 0.0465(17) Uani d P 0.30 . .
    H H3A 0.7546 0.8515 0.6619 0.056 Uiso d PR 0.30 . .
    H H3C 0.7785 0.8548 0.7118 0.056 Uiso d PR 0.30 . .
    O O4 0.78185(17) 0.7656(3) 0.7477(3) 0.0369(9) Uani d P 0.40 . .
    H H4B 0.7729 0.7753 0.7796 0.044 Uiso d PR 0.40 . .
    H H4C 0.7675 0.7121 0.7372 0.044 Uiso d PR 0.40 . .
    O O5 0.4793(3) 0.9277(5) 0.9875(3) 0.0464(17) Uani d P 0.30 . .
    H H5B 0.5040 0.9180 1.0112 0.056 Uiso d PR 0.30 . .
    H H5C 0.4800 0.9873 0.9782 0.056 Uiso d PR 0.30 . .
loop_
    _atom_site_aniso_label
    _atom_site_aniso_U_11
    _atom_site_aniso_U_22
    _atom_site_aniso_U_33
    _atom_site_aniso_U_12
    _atom_site_aniso_U_13
    _atom_site_aniso_U_23
    C1 0.0446(19) 0.0317(16) 0.0495(19) -0.0136(14) 0.0014(14) 0.0140(14)
    C2 0.0419(17) 0.0379(16) 0.0416(16) -0.0079(13) 0.0082(13) 0.0112(13)
    C3 0.0405(15) 0.0396(15) 0.0358(14) -0.0037(12) 0.0043(12) 0.0091(12)
    C4 0.0529(18) 0.0374(15) 0.0359(14) -0.0077(13) 0.0018(13) 0.0115(12)
    C5 0.0389(15) 0.0347(14) 0.0260(12) -0.0067(11) 0.0045(11) 0.0022(11)
    C6 0.0319(16) 0.0366(16) 0.0425(15) 0.0040(12) 0.0091(12) -0.0020(12)
    C7 0.0435(16) 0.0383(15) 0.0342(13) 0.0056(12) 0.0009(12) 0.0046(12)
    C8 0.0322(14) 0.0398(16) 0.0458(16) -0.0118(12) 0.0055(12) 0.0111(13)
    C9 0.0360(15) 0.0355(14) 0.0357(13) -0.0113(10) -0.0072(10) -0.0194(11)
    C10 0.0289(14) 0.0411(16) 0.0469(16) -0.0106(12) -0.0043(12) 0.0161(13)
    C11 0.0383(15) 0.0353(14) 0.0366(14) 0.0014(12) -0.0156(12) 0.0012(11)
    C12 0.0314(14) 0.0413(16) 0.0477(16) -0.0030(12) 0.0106(12) -0.0180(13)
    C13 0.0408(15) 0.0374(14) 0.0335(13) 0.0079(12) 0.0197(12) 0.0100(11)
    C14 0.0299(14) 0.0458(16) 0.0356(14) -0.0042(12) 0.0144(12) -0.0101(12)
    C15 0.0286(15) 0.0514(19) 0.0358(16) -0.0057(14) -0.0025(12) -0.0070(14)
    C16 0.0253(14) 0.0437(17) 0.0454(17) 0.0022(12) -0.0003(12) -0.0089(13)
    C17 0.0395(15) 0.0323(14) 0.0353(13) -0.0079(12) -0.0132(12) 0.0089(11)
    C18 0.0376(16) 0.0488(17) 0.0413(15) -0.0044(13) -0.0135(13) -0.0021(13)
    C19 0.0297(14) 0.0364(14) 0.0484(16) 0.0098(11) -0.0061(12) -0.0129(13)
    C20 0.0357(15) 0.0331(14) 0.0345(14) 0.0004(12) -0.0026(12) 0.0082(12)
    C21 0.0351(14) 0.0360(15) 0.0339(13) -0.0060(11) -0.0089(11) 0.0109(11)
    C22 0.0445(17) 0.0413(16) 0.0462(16) 0.0042(13) 0.0126(14) 0.0092(14)
    C23 0.0322(14) 0.0422(16) 0.0428(15) -0.0106(12) 0.0004(12) 0.0092(13)
    C24 0.0405(15) 0.0383(15) 0.0373(15) 0.0007(12) 0.0051(12) 0.0063(12)
    C25 0.0376(15) 0.0336(14) 0.0367(14) 0.0063(11) 0.0143(12) 0.0080(12)
    C26 0.0305(14) 0.0385(15) 0.0438(15) -0.0084(11) -0.0140(12) 0.0158(12)
    C27 0.0261(13) 0.0320(13) 0.0402(14) 0.0011(11) 0.0158(11) -0.0071(11)
    C28 0.0446(16) 0.0305(14) 0.0387(14) -0.0132(12) -0.0178(12) 0.0062(11)
    C29 0.0395(13) 0.0375(13) 0.0385(12) -0.0099(10) 0.0062(17) -0.0045(16)
    C30 0.0419(16) 0.0379(13) 0.0416(13) -0.0079(16) 0.0082(15) 0.0112(10)
    C31 0.0461(17) 0.0377(13) 0.0542(15) 0.0044(17) -0.0183(18) -0.0080(12)
    C32 0.053(2) 0.0443(19) 0.0553(19) 0.0173(15) -0.0097(15) -0.0163(15)
    Cl1 0.0439(4) 0.0405(4) 0.0431(4) -0.0083(3) 0.0139(3) 0.0118(3)
    Cl2 0.0457(4) 0.0454(4) 0.0451(4) 0.0024(3) 0.0075(3) 0.0044(3)
    Cl3 0.0469(4) 0.0377(3) 0.0327(3) 0.0113(3) 0.0002(3) 0.0123(3)
    Cl4 0.0435(4) 0.0400(4) 0.0464(4) 0.0117(3) 0.0128(3) -0.0054(3)
    Cl5 0.0459(4) 0.0294(3) 0.0399(4) 0.0140(3) 0.0162(3) 0.0174(3)
    Cl6 0.0451(4) 0.0454(4) 0.0380(3) 0.0105(3) 0.0132(3) -0.0117(3)
    O1 0.0363(11) 0.0351(11) 0.0487(12) -0.0017(8) -0.0087(9) 0.0058(9)
    O2 0.0401(11) 0.0316(11) 0.0485(12) 0.0001(9) 0.0012(9) -0.0122(9)
    O3 0.040(4) 0.052(4) 0.048(4) -0.025(3) 0.006(3) 0.021(3)
    O4 0.044(2) 0.032(2) 0.035(2) 0.0053(17) -0.010(3) -0.002(3)
    O5 0.049(4) 0.048(4) 0.043(4) -0.012(3) 0.014(3) -0.014(3)
_geom_special_details
;
All e.s.d.'s (except the e.s.d. in the dihedral angle between two l.s. planes)
are estimated using the full covariance matrix. The cell e.s.d.'s are taken
into account individually in the estimation of e.s.d.'s in distances, angles
and torsion angles; correlations between e.s.d.'s in cell parameters are only
used when they are defined by crystal symmetry. An approximate (isotropic)
treatment of cell e.s.d.'s is used for estimating e.s.d.'s involving l.s.
planes.
;
loop_
    _geom_bond_atom_site_label_1
    _geom_bond_atom_site_label_2
    _geom_bond_site_symmetry_2
    _geom_bond_distance
    _geom_bond_publ_flag
    C1 C6 . 1.381(4) ?
    C1 C2 . 1.410(5) ?
    C1 O1 . 1.419(3) ?
    C2 C3 . 1.395(4) ?
    C2 C30 4_656 1.546(4) ?
    C3 C4 . 1.389(4) ?
    C3 H3 . 0.9300 ?
    C4 C5 . 1.398(4) ?
    C4 C7 . 1.601(4) ?
    C5 C6 . 1.394(4) ?
    C5 H5 . 0.9300 ?
    C6 C29 . 1.449(4) ?
    C7 C10 . 1.499(4) ?
    C7 C8 . 1.507(4) ?
    C7 C9 . 1.523(4) ?
    C8 H8A . 0.9600 ?
    C8 H8B . 0.9600 ?
    C8 H8C . 0.9600 ?
    C9 H9A . 0.9600 ?
    C9 H9B . 0.9600 ?
    C9 H9C . 0.9600 ?
    C10 H10B . 0.9600 ?
    C10 H10C . 0.9600 ?
    C10 H10A . 0.9600 ?
    C11 O1 . 1.403(4) ?
    C11 C12 . 1.520(4) ?
    C11 H11A . 0.9700 ?
    C11 H11B . 0.9700 ?
    C12 C13 . 1.507(4) ?
    C12 H12A . 0.9700 ?
    C12 H12B . 0.9700 ?
    C13 C14 . 1.531(4) ?
    C13 H13A . 0.9700 ?
    C13 H13B . 0.9700 ?
    C14 H14B . 0.9600 ?
    C14 H14C . 0.9600 ?
    C14 H14A . 0.9600 ?
    C15 C20 . 1.370(4) ?
    C15 O2 . 1.407(4) ?
    C15 C16 . 1.420(4) ?
    C16 C17 . 1.357(4) ?
    C16 C29 . 1.473(4) ?
    C17 C18 . 1.433(4) ?
    C17 H17 . 0.9300 ?
    C18 C19 . 1.331(4) ?
    C18 C21 . 1.550(4) ?
    C19 C20 . 1.415(4) ?
    C19 H19 . 0.9300 ?
    C20 C30 . 1.527(4) ?
    C21 C23 . 1.515(4) ?
    C21 C22 . 1.529(4) ?
    C21 C24 . 1.539(4) ?
    C22 H22A . 0.9600 ?
    C22 H22B . 0.9600 ?
    C22 H22C . 0.9600 ?
    C23 H23A . 0.9600 ?
    C23 H23B . 0.9600 ?
    C23 H23C . 0.9600 ?
    C24 H24A . 0.9600 ?
    C24 H24B . 0.9600 ?
    C24 H24C . 0.9600 ?
    C25 O2 . 1.475(3) ?
    C25 C26 . 1.523(4) ?
    C25 H25A . 0.9700 ?
    C25 H25B . 0.9700 ?
    C26 C27 . 1.540(4) ?
    C26 H26A . 0.9700 ?
    C26 H26B . 0.9700 ?
    C27 C28 . 1.562(4) ?
    C27 H27A . 0.9700 ?
    C27 H27B . 0.9700 ?
    C28 H28B . 0.9600 ?
    C28 H28C . 0.9600 ?
    C28 H28A . 0.9600 ?
    C29 H29A . 0.9700 ?
    C29 H29B . 0.9700 ?
    C30 C2 4_656 1.546(4) ?
    C30 H30A . 0.9700 ?
    C30 H30B . 0.9700 ?
    C31 Cl2 . 1.740(3) ?
    C31 Cl3 . 1.742(4) ?
    C31 Cl1 . 1.750(3) ?
    C31 H31 . 0.9800 ?
    C32 Cl4 . 1.737(3) ?
    C32 Cl5 . 1.746(3) ?
    C32 Cl6 . 1.754(3) ?
    C32 H32 . 0.9800 ?
    O3 H3A . 0.8500 ?
    O3 H3C . 0.8499 ?
    O4 H4B . 0.8499 ?
    O4 H4C . 0.8500 ?
    O5 H5B . 0.8500 ?
    O5 H5C . 0.8499 ?
loop_
    _geom_angle_atom_site_label_1
    _geom_angle_atom_site_label_2
    _geom_angle_atom_site_label_3
    _geom_angle_site_symmetry_1
    _geom_angle_site_symmetry_3
    _geom_angle
    _geom_angle_publ_flag
    C6 C1 C2 . . 120.6(3) ?
    C6 C1 O1 . . 123.5(3) ?
    C2 C1 O1 . . 115.9(3) ?
    C3 C2 C1 . . 119.4(3) ?
    C3 C2 C30 . 4_656 116.7(3) ?
    C1 C2 C30 . 4_656 123.6(3) ?
    C4 C3 C2 . . 119.2(3) ?
    C4 C3 H3 . . 120.4 ?
    C2 C3 H3 . . 120.4 ?
    C3 C4 C5 . . 121.6(3) ?
    C3 C4 C7 . . 116.6(3) ?
    C5 C4 C7 . . 121.8(3) ?
    C6 C5 C4 . . 118.8(3) ?
    C6 C5 H5 . . 120.6 ?
    C4 C5 H5 . . 120.6 ?
    C1 C6 C5 . . 120.3(3) ?
    C1 C6 C29 . . 113.5(3) ?
    C5 C6 C29 . . 125.0(3) ?
    C10 C7 C8 . . 106.4(2) ?
    C10 C7 C9 . . 110.4(2) ?
    C8 C7 C9 . . 111.6(2) ?
    C10 C7 C4 . . 109.6(2) ?
    C8 C7 C4 . . 107.5(2) ?
    C9 C7 C4 . . 111.2(2) ?
    C7 C8 H8A . . 109.5 ?
    C7 C8 H8B . . 109.5 ?
    H8A C8 H8B . . 109.5 ?
    C7 C8 H8C . . 109.5 ?
    H8A C8 H8C . . 109.5 ?
    H8B C8 H8C . . 109.5 ?
    C7 C9 H9A . . 109.5 ?
    C7 C9 H9B . . 109.5 ?
    H9A C9 H9B . . 109.5 ?
    C7 C9 H9C . . 109.5 ?
    H9A C9 H9C . . 109.5 ?
    H9B C9 H9C . . 109.5 ?
    C7 C10 H10B . . 109.5 ?
    C7 C10 H10C . . 109.5 ?
    H10B C10 H10C . . 109.5 ?
    C7 C10 H10A . . 109.5 ?
    H10B C10 H10A . . 109.5 ?
    H10C C10 H10A . . 109.5 ?
    O1 C11 C12 . . 111.2(2) ?
    O1 C11 H11A . . 109.4 ?
    C12 C11 H11A . . 109.4 ?
    O1 C11 H11B . . 109.4 ?
    C12 C11 H11B . . 109.4 ?
    H11A C11 H11B . . 108.0 ?
    C13 C12 C11 . . 111.5(2) ?
    C13 C12 H12A . . 109.3 ?
    C11 C12 H12A . . 109.3 ?
    C13 C12 H12B . . 109.3 ?
    C11 C12 H12B . . 109.3 ?
    H12A C12 H12B . . 108.0 ?
    C12 C13 C14 . . 104.4(2) ?
    C12 C13 H13A . . 110.9 ?
    C14 C13 H13A . . 110.9 ?
    C12 C13 H13B . . 110.9 ?
    C14 C13 H13B . . 110.9 ?
    H13A C13 H13B . . 108.9 ?
    C13 C14 H14B . . 109.5 ?
    C13 C14 H14C . . 109.5 ?
    H14B C14 H14C . . 109.5 ?
    C13 C14 H14A . . 109.5 ?
    H14B C14 H14A . . 109.5 ?
    H14C C14 H14A . . 109.5 ?
    C20 C15 O2 . . 120.9(3) ?
    C20 C15 C16 . . 122.2(3) ?
    O2 C15 C16 . . 116.4(3) ?
    C17 C16 C15 . . 117.4(3) ?
    C17 C16 C29 . . 132.6(3) ?
    C15 C16 C29 . . 109.4(2) ?
    C16 C17 C18 . . 121.1(3) ?
    C16 C17 H17 . . 119.4 ?
    C18 C17 H17 . . 119.4 ?
    C19 C18 C17 . . 120.0(3) ?
    C19 C18 C21 . . 121.9(3) ?
    C17 C18 C21 . . 117.9(3) ?
    C18 C19 C20 . . 120.9(3) ?
    C18 C19 H19 . . 119.6 ?
    C20 C19 H19 . . 119.6 ?
    C15 C20 C19 . . 118.3(3) ?
    C15 C20 C30 . . 123.0(3) ?
    C19 C20 C30 . . 117.8(2) ?
    C23 C21 C22 . . 101.1(2) ?
    C23 C21 C24 . . 107.3(2) ?
    C22 C21 C24 . . 111.9(2) ?
    C23 C21 C18 . . 110.6(2) ?
    C22 C21 C18 . . 110.4(2) ?
    C24 C21 C18 . . 114.8(2) ?
    C21 C22 H22A . . 109.5 ?
    C21 C22 H22B . . 109.5 ?
    H22A C22 H22B . . 109.5 ?
    C21 C22 H22C . . 109.5 ?
    H22A C22 H22C . . 109.5 ?
    H22B C22 H22C . . 109.5 ?
    C21 C23 H23A . . 109.5 ?
    C21 C23 H23B . . 109.5 ?
    H23A C23 H23B . . 109.5 ?
    C21 C23 H23C . . 109.5 ?
    H23A C23 H23C . . 109.5 ?
    H23B C23 H23C . . 109.5 ?
    C21 C24 H24A . . 109.5 ?
    C21 C24 H24B . . 109.5 ?
    H24A C24 H24B . . 109.5 ?
    C21 C24 H24C . . 109.5 ?
    H24A C24 H24C . . 109.5 ?
    H24B C24 H24C . . 109.5 ?
    O2 C25 C26 . . 123.9(2) ?
    O2 C25 H25A . . 106.4 ?
    C26 C25 H25A . . 106.4 ?
    O2 C25 H25B . . 106.4 ?
    C26 C25 H25B . . 106.4 ?
    H25A C25 H25B . . 106.4 ?
    C25 C26 C27 . . 110.6(2) ?
    C25 C26 H26A . . 109.5 ?
    C27 C26 H26A . . 109.5 ?
    C25 C26 H26B . . 109.5 ?
    C27 C26 H26B . . 109.5 ?
    H26A C26 H26B . . 108.1 ?
    C26 C27 C28 . . 105.1(2) ?
    C26 C27 H27A . . 110.7 ?
    C28 C27 H27A . . 110.7 ?
    C26 C27 H27B . . 110.7 ?
    C28 C27 H27B . . 110.7 ?
    H27A C27 H27B . . 108.8 ?
    C27 C28 H28B . . 109.5 ?
    C27 C28 H28C . . 109.5 ?
    H28B C28 H28C . . 109.5 ?
    C27 C28 H28A . . 109.5 ?
    H28B C28 H28A . . 109.5 ?
    H28C C28 H28A . . 109.5 ?
    C6 C29 C16 . . 117.7(2) ?
    C6 C29 H29A . . 107.9 ?
    C16 C29 H29A . . 107.9 ?
    C6 C29 H29B . . 107.9 ?
    C16 C29 H29B . . 107.9 ?
    H29A C29 H29B . . 107.2 ?
    C20 C30 C2 . 4_656 110.8(2) ?
    C20 C30 H30A . . 109.5 ?
    C2 C30 H30A 4_656 . 109.5 ?
    C20 C30 H30B . . 109.5 ?
    C2 C30 H30B 4_656 . 109.5 ?
    H30A C30 H30B . . 108.1 ?
    Cl2 C31 Cl3 . . 109.10(17) ?
    Cl2 C31 Cl1 . . 109.46(19) ?
    Cl3 C31 Cl1 . . 108.92(18) ?
    Cl2 C31 H31 . . 109.8 ?
    Cl3 C31 H31 . . 109.8 ?
    Cl1 C31 H31 . . 109.8 ?
    Cl4 C32 Cl5 . . 109.38(19) ?
    Cl4 C32 Cl6 . . 109.55(19) ?
    Cl5 C32 Cl6 . . 108.37(19) ?
    Cl4 C32 H32 . . 109.8 ?
    Cl5 C32 H32 . . 109.8 ?
    Cl6 C32 H32 . . 109.8 ?
    C11 O1 C1 . . 111.9(2) ?
    C15 O2 C25 . . 128.4(2) ?
    H3A O3 H3C . . 109.5 ?
    H4B O4 H4C . . 109.5 ?
    H5B O5 H5C . . 109.5 ?
loop_
    _geom_torsion_atom_site_label_1
    _geom_torsion_atom_site_label_2
    _geom_torsion_atom_site_label_3
    _geom_torsion_atom_site_label_4
    _geom_torsion_site_symmetry_1
    _geom_torsion_site_symmetry_2
    _geom_torsion_site_symmetry_3
    _geom_torsion_site_symmetry_4
    _geom_torsion
    _geom_torsion_publ_flag
    C6 C1 C2 C3 . . . . -0.8(5) ?
    O1 C1 C2 C3 . . . . -179.4(3) ?
    C6 C1 C2 C30 . . . 4_656 -173.7(3) ?
    O1 C1 C2 C30 . . . 4_656 7.8(4) ?
    C1 C2 C3 C4 . . . . 0.7(4) ?
    C30 C2 C3 C4 4_656 . . . 174.0(3) ?
    C2 C3 C4 C5 . . . . -0.1(4) ?
    C2 C3 C4 C7 . . . . 179.5(3) ?
    C3 C4 C5 C6 . . . . -0.4(4) ?
    C7 C4 C5 C6 . . . . -180.0(2) ?
    C2 C1 C6 C5 . . . . 0.3(5) ?
    O1 C1 C6 C5 . . . . 178.8(3) ?
    C2 C1 C6 C29 . . . . 168.3(3) ?
    O1 C1 C6 C29 . . . . -13.2(4) ?
    C4 C5 C6 C1 . . . . 0.3(4) ?
    C4 C5 C6 C29 . . . . -166.2(3) ?
    C3 C4 C7 C10 . . . . 172.7(3) ?
    C5 C4 C7 C10 . . . . -7.7(4) ?
    C3 C4 C7 C8 . . . . -72.0(3) ?
    C5 C4 C7 C8 . . . . 107.5(3) ?
    C3 C4 C7 C9 . . . . 50.4(3) ?
    C5 C4 C7 C9 . . . . -130.1(3) ?
    O1 C11 C12 C13 . . . . -168.8(2) ?
    C11 C12 C13 C14 . . . . -173.9(2) ?
    C20 C15 C16 C17 . . . . 1.5(5) ?
    O2 C15 C16 C17 . . . . 173.6(3) ?
    C20 C15 C16 C29 . . . . -169.9(3) ?
    O2 C15 C16 C29 . . . . 2.1(4) ?
    C15 C16 C17 C18 . . . . 2.4(4) ?
    C29 C16 C17 C18 . . . . 171.5(3) ?
    C16 C17 C18 C19 . . . . -3.7(4) ?
    C16 C17 C18 C21 . . . . -179.1(3) ?
    C17 C18 C19 C20 . . . . 1.0(4) ?
    C21 C18 C19 C20 . . . . 176.1(3) ?
    O2 C15 C20 C19 . . . . -175.9(3) ?
    C16 C15 C20 C19 . . . . -4.2(5) ?
    O2 C15 C20 C30 . . . . -7.0(5) ?
    C16 C15 C20 C30 . . . . 164.8(3) ?
    C18 C19 C20 C15 . . . . 2.9(4) ?
    C18 C19 C20 C30 . . . . -166.7(3) ?
    C19 C18 C21 C23 . . . . 129.6(3) ?
    C17 C18 C21 C23 . . . . -55.2(3) ?
    C19 C18 C21 C22 . . . . -119.4(3) ?
    C17 C18 C21 C22 . . . . 55.9(3) ?
    C19 C18 C21 C24 . . . . 8.1(4) ?
    C17 C18 C21 C24 . . . . -176.6(2) ?
    O2 C25 C26 C27 . . . . -167.8(2) ?
    C25 C26 C27 C28 . . . . -170.0(2) ?
    C1 C6 C29 C16 . . . . -123.3(3) ?
    C5 C6 C29 C16 . . . . 44.0(4) ?
    C17 C16 C29 C6 . . . . -77.3(4) ?
    C15 C16 C29 C6 . . . . 92.4(3) ?
    C15 C20 C30 C2 . . . 4_656 -73.2(4) ?
    C19 C20 C30 C2 . . . 4_656 95.8(3) ?
    C12 C11 O1 C1 . . . . -173.8(2) ?
    C6 C1 O1 C11 . . . . -77.5(4) ?
    C2 C1 O1 C11 . . . . 101.1(3) ?
    C20 C15 O2 C25 . . . . -80.2(4) ?
    C16 C15 O2 C25 . . . . 107.6(3) ?
    C26 C25 O2 C15 . . . . -45.2(4) ?
loop_
    _geom_hbond_atom_site_label_D
    _geom_hbond_atom_site_label_H
    _geom_hbond_atom_site_label_A
    _geom_hbond_site_symmetry_A
    _geom_hbond_distance_DH
    _geom_hbond_distance_HA
    _geom_hbond_distance_DA
    _geom_hbond_angle_DHA
    O3 H3C O4 . 0.85 1.52 2.149(8) 127.3
    O5 H5C O5 5_677 0.85 1.74 2.299(13) 120.8
data_global
_journal_data_validation_number     ?
_journal_date_recd_electronic     2009-05-02
_journal_date_accepted     2009-06-10
_journal_name_full     'Acta Crystallographica, Section E'
_journal_year     2009
_journal_volume     65
_journal_issue      7
_journal_page_first     o1697
_journal_page_last     o1697
_journal_paper_category     QO
_journal_coeditor_code     EZ2170
_publ_contact_author_name     'Prof. Xiaoqiang Sun'
_publ_contact_author_address
;
Key Laboratory of Fine Chemical Engineering
Jiangsu Polytechnic University
Changzhou 213164
Jiangsu, China
;
_publ_contact_author_email     xqsun@jpu.edu.cn
_publ_contact_author_fax     ?
_publ_contact_author_phone     '+86 519 86330257'
_publ_section_title
;
25,26,27,28-Tetrabutoxy-5,11,17,23-tetra-<i>tert</i>-butylcalix[4]arene
chloroform tetrasolvate dihydrate
;
loop_
    _publ_author_name
    _publ_author_address
    'Zhengyi Li'
;
Key Laboratory of Fine Chemical Engineering
Jiangsu Polytechnic University
Changzhou 213164
Jiangsu
People's Republic of China
;
    'Dinghao Yuan'
;
Gaochun County Environmental Protection Bureau
No. 5, Xuhe North Road, Chunxi Town
Gaochun city 211300
Jiangsu
People's Republic of China
;
    'Haitao Xi'
;
Key Laboratory of Fine Chemical Engineering
Jiangsu Polytechnic University
Changzhou 213164
Jiangsu
People's Republic of China
;
    'Xiaoqiang Sun'
;
Key Laboratory of Fine Chemical Engineering
Jiangsu Polytechnic University
Changzhou 213164
Jiangsu
People's Republic of China
;
