# Supplementary material for: 25,26,27,28-Tetra­butoxy-5,11,17,23-tetra-tert-butyl­calix[4]arene chloro­form tetra­solvate dihydrate
Source: Acta Crystallogr Sect E Struct Rep Online. 2009 Jun 27;65(Pt 7):o1697. doi: 10.1107/S160053680902217X (PMC2969488; doi:10.1107/S160053680902217X)
Supplement: Supplementary file 2 [file e-65-o1697-Isup2.hkl]

# 
# h,k,l, Fc-squared, Fo-squared, sigma(Fo-squared) and status flag 
# 
data_I
_shelx_title ' pbcn                    Pbcn' 
_shelx_refln_list_code          4 
_shelx_F_calc_maximum      626.22 
_exptl_crystal_F_000      2928.00 
_reflns_d_resolution_high  0.8107 
 
loop_ 
 _symmetry_equiv_pos_as_xyz 
 'x, y, z' 
 '-x+1/2, -y+1/2, z+1/2' 
 'x+1/2, -y+1/2, -z' 
 '-x, y, -z+1/2' 
 '-x, -y, -z' 
 'x-1/2, y-1/2, -z-1/2' 
 '-x-1/2, y-1/2, z' 
 'x, -y, z-1/2' 
 
_cell_length_a    23.6970 
_cell_length_b    13.6820 
_cell_length_c    25.4020 
_cell_angle_alpha  90.000 
_cell_angle_beta   90.000 
_cell_angle_gamma  90.000 
 
_shelx_F_squared_multiplier     1.000 
 
loop_ 
 _refln_index_h 
 _refln_index_k 
 _refln_index_l 
 _refln_F_squared_calc 
 _refln_F_squared_meas 
 _refln_F_squared_sigma 
 _refln_observed_status 
   2   0   0    81833.07    81057.27    194.09 o 
   4   0   0    16724.18    21049.31   1884.36 o 
   6   0   0    12490.71    13368.77    295.63 o 
   8   0   0     7566.24     8200.68    546.45 o 
  10   0   0     3695.46     3942.84    125.83 o 
  12   0   0     5951.26     6099.55    145.72 o 
  14   0   0     1846.04     1992.20    126.31 o 
  16   0   0      519.06      847.36    171.52 o 
  18   0   0     2340.23     2551.53    152.56 o 
  20   0   0    11589.24    11192.30    285.72 o 
  22   0   0       61.81      164.70    323.43 o 
  24   0   0     4397.91     4145.93    257.75 o 
  26   0   0     1578.20     1562.17    338.69 o 
  28   0   0      600.59      544.49    295.54 o 
   1   1   0      410.97      779.81    245.84 o 
   3   1   0    27606.56    27049.05     97.09 o 
   5   1   0     8699.22     8998.76    143.23 o 
   7   1   0        3.18      152.13     36.68 o 
   9   1   0     1261.97     1352.62     65.94 o 
  11   1   0    12212.51    11598.24     94.35 o 
  13   1   0     1989.57     1995.16     50.31 o 
  15   1   0     4907.52     4569.04     67.80 o 
  17   1   0       13.79       72.38     92.11 o 
  19   1   0     1226.83     1171.26    130.61 o 
  21   1   0     1951.95     1952.71     50.07 o 
  23   1   0     1217.97     1336.16    214.74 o 
  25   1   0     3045.68     2976.50     96.30 o 
  27   1   0       95.23      135.83     89.60 o 
  29   1   0      143.61      212.39    200.71 o 
   0   2   0    23883.89    22551.56    231.32 o 
   2   2   0       78.62      887.87    143.03 o 
   4   2   0    50586.34    50451.48    189.79 o 
   6   2   0    20398.38    20542.92     70.22 o 
   8   2   0    27456.91    27064.33     70.55 o 
  10   2   0      154.72      633.01    112.58 o 
  12   2   0    11390.63    11540.95     90.34 o 
  14   2   0     2418.65     2305.24    158.13 o 
  16   2   0      604.74      589.38    279.22 o 
  18   2   0       11.88       36.80    184.91 o 
  20   2   0     2025.82     2047.47     46.42 o 
  22   2   0     2720.69     2630.07    188.49 o 
  24   2   0      188.07      259.92     97.96 o 
  26   2   0      477.37      570.00     96.38 o 
  28   2   0     1890.67     1831.83     70.00 o 
   1   3   0     4495.85     4513.93    366.96 o 
   3   3   0    16798.71    15467.34     65.01 o 
   5   3   0    18639.00    19099.33    131.05 o 
   7   3   0    33184.67    30867.48     37.50 o 
   9   3   0    34437.40    31783.65    105.07 o 
  11   3   0     5834.29     5600.23    106.51 o 
  13   3   0        0.84      359.51    157.69 o 
  15   3   0     5654.30     5600.13     81.00 o 
  17   3   0      261.54      257.90     30.74 o 
  19   3   0       96.22      125.86     48.25 o 
  21   3   0      331.79      594.10    173.89 o 
  23   3   0     1045.33     1036.66     26.66 o 
  25   3   0      624.60      619.39     93.11 o 
  27   3   0     3816.04     3844.97    228.14 o 
   0   4   0    26835.62    24804.97    241.45 o 
   2   4   0      333.55      615.94     56.30 o 
   4   4   0    22864.70    23766.43    570.06 o 
   6   4   0     4728.18     5281.82    138.32 o 
   8   4   0     1086.07     1355.17    192.49 o 
  10   4   0     1533.81     1731.11    126.16 o 
  12   4   0     8088.82     7676.10     38.34 o 
  14   4   0     2198.64     2499.49    219.87 o 
  16   4   0    11099.20    10485.87     55.97 o 
  18   4   0      358.03      644.65    110.40 o 
  20   4   0      482.17      694.11    157.08 o 
  22   4   0      248.17      213.04     45.51 o 
  24   4   0     1749.38     1707.54    130.80 o 
  26   4   0      297.98      410.45    211.64 o 
  28   4   0       13.01      102.13    139.55 o 
   1   5   0     2253.03     2698.08    221.89 o 
   3   5   0    21143.63    22212.19    109.17 o 
   5   5   0    31871.41    29403.84    123.15 o 
   7   5   0    18568.82    18604.12    186.08 o 
   9   5   0      245.88      798.11    142.73 o 
  11   5   0      890.36     1047.76     81.95 o 
  13   5   0     4040.48     3823.18     75.92 o 
  15   5   0    15435.91    14321.55    141.22 o 
  17   5   0       92.48      207.83     75.20 o 
  19   5   0      367.53      452.00     73.58 o 
  21   5   0     1144.92     1186.14     95.68 o 
  23   5   0     1209.38     1405.31    223.08 o 
  25   5   0      349.56      365.43     61.60 o 
  27   5   0       39.99      243.39    194.65 o 
   0   6   0    18228.62    19112.01    173.94 o 
   2   6   0    16389.12    15453.40    163.11 o 
   4   6   0     2024.63     1959.24    197.19 o 
   6   6   0     2493.19     2203.60     35.37 o 
   8   6   0      632.16      631.67    147.74 o 
  10   6   0     1771.33     1808.82     54.78 o 
  12   6   0     1385.08     1298.02    106.56 o 
  14   6   0       89.15      133.54     73.90 o 
  16   6   0    10496.08     9886.10     93.96 o 
  18   6   0      693.84      828.39    158.44 o 
  20   6   0     4475.65     4232.43    114.22 o 
  22   6   0       38.47      390.15    258.03 o 
  24   6   0      365.71      506.57     95.20 o 
  26   6   0      139.06      214.70     97.41 o 
   1   7   0    14532.25    14312.02    238.78 o 
   3   7   0      124.25      181.36     92.76 o 
   5   7   0     6198.90     6499.71     71.09 o 
   7   7   0    12016.66    11755.66    131.68 o 
   9   7   0    26702.23    26056.64     86.24 o 
  11   7   0     9873.48     9613.30     57.93 o 
  13   7   0      418.55      472.58     76.28 o 
  15   7   0    15152.21    14976.92     72.02 o 
  17   7   0      699.21      711.53     99.98 o 
  19   7   0      968.59      961.48     36.77 o 
  21   7   0      109.73      291.83    265.79 o 
  23   7   0       33.39      113.14     39.40 o 
  25   7   0      122.60      107.36     39.43 o 
   0   8   0      401.29      644.46    324.94 o 
   2   8   0       35.06      211.70    232.96 o 
   4   8   0     3577.72     3424.68    196.79 o 
   6   8   0    10830.74    10987.10     37.84 o 
   8   8   0     1644.02     1951.97    120.41 o 
  10   8   0    17257.65    16660.30    135.84 o 
  12   8   0      541.49      481.76     51.46 o 
  14   8   0        2.71       98.85     91.59 o 
  16   8   0       37.55      683.44     98.31 o 
  18   8   0      476.03      478.67     60.02 o 
  20   8   0        0.51      113.65    103.25 o 
  22   8   0      637.46      546.44     16.20 o 
  24   8   0      396.97      398.31     74.31 o 
   1   9   0     6820.37     7653.45    203.99 o 
   3   9   0      834.84      956.76     17.35 o 
   5   9   0        5.05      526.50    155.40 o 
   7   9   0       15.13      308.39     47.48 o 
   9   9   0     7886.56     7731.18    147.60 o 
  11   9   0    24505.73    22709.21    168.14 o 
  13   9   0      101.00      170.72     47.48 o 
  15   9   0     1531.20     1447.79    187.16 o 
  17   9   0      614.24      588.91     53.90 o 
  19   9   0     1403.74     1394.44     90.09 o 
  21   9   0      150.32      311.14    108.34 o 
  23   9   0        7.23       72.75    113.35 o 
   0  10   0     2212.10     2507.41    198.32 o 
   2  10   0    10068.54    10360.53    260.89 o 
   4  10   0      286.50      705.95     97.11 o 
   6  10   0        9.24       60.24     72.84 o 
   8  10   0     9777.47     9702.50    197.90 o 
  10  10   0      229.24      389.31     80.16 o 
  12  10   0     6371.68     5692.10    248.81 o 
  14  10   0    10248.99     9469.51     99.73 o 
  16  10   0     1149.20     1123.87     21.79 o 
  18  10   0       12.08      251.53    192.02 o 
  20  10   0      129.76      151.69     84.32 o 
  22  10   0     1606.77     1560.86    102.11 o 
   1  11   0    12302.27    10851.69     67.47 o 
   3  11   0    22722.52    20685.19    121.03 o 
   5  11   0     2194.19     2615.36    181.42 o 
   7  11   0      804.02     1113.96    210.21 o 
   9  11   0      136.41      190.93     43.42 o 
  11  11   0      122.87      175.20    127.65 o 
  13  11   0      241.03      291.88     34.06 o 
  15  11   0     1559.51     1679.94    135.82 o 
  17  11   0     1024.48     1151.54     80.82 o 
  19  11   0      431.10      439.79    100.95 o 
  21  11   0     1786.78     1707.56    173.69 o 
   0  12   0    18124.24    18409.83    401.37 o 
   2  12   0     1301.00     1535.94     76.21 o 
   4  12   0     1808.74     2172.39     46.61 o 
   6  12   0     3069.33     2763.20    107.24 o 
   8  12   0       59.71      241.49    103.40 o 
  10  12   0       86.30      204.30     93.91 o 
  12  12   0      550.06      566.09     69.81 o 
  14  12   0     4271.65     4128.14     37.33 o 
  16  12   0      304.24      311.46      9.39 o 
  18  12   0      485.13      479.96     56.42 o 
  20  12   0      446.95      667.71    106.79 o 
   1  13   0      414.61      602.79    212.70 o 
   3  13   0      148.60      247.98    242.94 o 
   5  13   0      768.75      870.47     87.90 o 
   7  13   0       53.18       78.24     32.38 o 
   9  13   0     1834.91     1815.94    103.55 o 
  11  13   0      222.08      211.90     76.40 o 
  13  13   0     1078.26     1236.09     88.20 o 
  15  13   0        9.05       87.50    125.58 o 
  17  13   0       48.38      137.12     74.91 o 
   0  14   0       13.08      240.72    157.84 o 
   2  14   0      175.58      253.61    152.16 o 
   4  14   0      692.94      638.61    121.74 o 
   6  14   0     4493.11     4347.50     79.61 o 
   8  14   0      153.57      171.30     90.62 o 
  10  14   0      240.98      288.23     94.03 o 
  12  14   0        8.17       60.52    191.50 o 
  14  14   0      454.27      481.57    140.48 o 
  16  14   0      182.54      220.58    166.66 o 
   1  15   0       59.41       85.68    285.23 o 
   3  15   0      178.10      191.59     75.87 o 
   5  15   0      365.64      389.37     70.29 o 
   7  15   0     1127.56     1174.36    261.94 o 
   9  15   0       72.26      281.45    287.97 o 
  11  15   0      413.75      472.92    121.29 o 
  13  15   0      270.35      337.93     51.98 o 
   0  16   0     2343.36     2408.83     21.76 o 
   2  16   0      159.68      147.99      7.07 o 
   4  16   0       41.48       49.45     30.74 o 
   6  16   0      342.70      344.30     21.87 o 
   8  16   0      665.84      568.60     88.11 o 
   1   1   1    39844.37    39066.39    614.58 o 
   2   1   1      337.28      512.51    257.22 o 
   3   1   1     2062.51     2142.46     61.26 o 
   4   1   1     4598.55     5102.88    557.96 o 
   5   1   1    40715.03    39887.66    355.08 o 
   6   1   1     1176.69     1166.21    568.60 o 
   7   1   1     7629.36     7578.78     61.11 o 
   8   1   1    84713.62    81429.51    457.39 o 
   9   1   1     4443.04     4755.19    160.08 o 
  10   1   1      289.99      389.70    352.96 o 
  11   1   1     2749.81     2821.25    154.74 o 
  12   1   1    52886.05    50725.18    213.71 o 
  13   1   1       37.47      112.86     36.70 o 
  14   1   1     2491.10     2374.00    336.52 o 
  15   1   1     7835.99     7397.48     88.39 o 
  16   1   1      819.51      848.06    175.99 o 
  17   1   1      461.25      547.09     57.26 o 
  18   1   1      162.77      231.11    325.88 o 
  19   1   1       79.41      187.49     86.55 o 
  20   1   1     6089.51     6037.01    277.53 o 
  21   1   1        2.33      218.16     87.98 o 
  22   1   1      922.66     1045.33    437.09 o 
  23   1   1      565.84      573.43     53.28 o 
  24   1   1      299.39      460.29    465.13 o 
  25   1   1      106.25      191.60    104.07 o 
  26   1   1        4.31        5.80      6.77 o 
  27   1   1       11.11       81.87    116.48 o 
  28   1   1      318.41      369.40    371.33 o 
  29   1   1        0.24       10.40    120.73 o 
   0   2   1     9367.81     9604.87    147.78 o 
   1   2   1    16508.07    15985.55    512.51 o 
   2   2   1       18.25      119.26     64.94 o 
   3   2   1      929.80     2317.91     88.96 o 
   4   2   1     4118.07     4131.72     48.55 o 
   5   2   1       96.69       92.83    234.02 o 
   6   2   1    12430.98    12484.01     85.84 o 
   7   2   1     4190.33     4772.17    520.25 o 
   8   2   1      423.74      428.03     33.40 o 
   9   2   1     2866.19     3483.15    387.77 o 
  10   2   1     3636.78     3851.86    108.38 o 
  11   2   1     9852.55     9544.33    230.15 o 
  12   2   1      243.57      220.04     23.16 o 
  13   2   1    24743.96    24041.66     29.98 o 
  14   2   1     1700.14     1707.92     62.74 o 
  15   2   1      276.51     1404.09    522.18 o 
  16   2   1      349.43      831.51     91.89 o 
  17   2   1     2722.98     2715.35    303.64 o 
  18   2   1     4528.80     4221.19    194.59 o 
  19   2   1      268.13      284.30     25.14 o 
  20   2   1      993.28      875.35     38.93 o 
  21   2   1      627.70      655.63     73.49 o 
  22   2   1      888.31     1076.03     96.48 o 
  23   2   1     3178.69     3110.85    154.72 o 
  24   2   1       53.85       61.39     55.95 o 
  25   2   1        4.95       16.44    234.02 o 
  26   2   1      111.92      228.48    216.99 o 
  27   2   1     1082.85      970.87    383.90 o 
  28   2   1       59.79       91.62     46.03 o 
  29   2   1      160.17      209.84    373.26 o 
   1   3   1     8495.58     8666.11    183.12 o 
   2   3   1     7918.16     7991.32    574.40 o 
   3   3   1      642.05      646.93     39.98 o 
   4   3   1    12842.01    13107.74    241.75 o 
   5   3   1     1018.77     1054.95     34.05 o 
   6   3   1     1320.26     1402.16     95.73 o 
   7   3   1     1025.15     1092.93    194.57 o 
   8   3   1     2903.72     2744.36     73.49 o 
   9   3   1     3455.97     3519.70     88.13 o 
  10   3   1     4917.65     4588.44    428.38 o 
  11   3   1     3736.24     3767.21     77.92 o 
  12   3   1     6484.80     6141.44    445.79 o 
  13   3   1    20753.25    19635.54     66.70 o 
  14   3   1      198.68      347.15    475.77 o 
  15   3   1     2036.56     2069.57    198.70 o 
  16   3   1     2193.34     2823.65    408.08 o 
  17   3   1      413.46      639.34    119.26 o 
  18   3   1       61.52       73.49     84.13 o 
  19   3   1      737.85      807.69     30.61 o 
  20   3   1     8114.56     8076.42    430.32 o 
  21   3   1       68.38      157.86    100.62 o 
  22   3   1      221.88      258.19    514.45 o 
  23   3   1       13.54       55.67     40.02 o 
  24   3   1     3313.55     3322.63    149.89 o 
  25   3   1      215.34      251.75     26.87 o 
  26   3   1      662.81      655.63    437.09 o 
  27   3   1      145.69      181.64    143.46 o 
  28   3   1      252.00      279.46    363.59 o 
   0   4   1     7459.35     7279.07    174.06 o 
   1   4   1     7575.34     7729.27    183.73 o 
   2   4   1     3820.62     3664.10     48.41 o 
   3   4   1     2085.81     2420.41    352.96 o 
   4   4   1      716.06      773.76     55.27 o 
   5   4   1     5706.19     5675.35     87.03 o 
   6   4   1        2.10       96.66     47.31 o 
   7   4   1     4689.50     4669.66    268.83 o 
   8   4   1     1732.64     1798.18     43.67 o 
   9   4   1        0.47     1185.55    555.06 o 
  10   4   1       33.30       73.38     25.62 o 
  11   4   1     2612.67     2648.63    117.97 o 
  12   4   1       20.74      140.07     41.84 o 
  13   4   1     3801.11     3727.80     23.21 o 
  14   4   1        7.22      212.58     45.24 o 
  15   4   1    15560.38    15160.69    541.52 o 
  16   4   1      656.04      640.87     20.84 o 
  17   4   1      840.94     1005.68    238.85 o 
  18   4   1       39.59      214.87     89.90 o 
  19   4   1     1834.21     1778.32     19.34 o 
  20   4   1        3.26       19.45     57.63 o 
  21   4   1     1285.80     1290.95    435.15 o 
  22   4   1      517.47      582.71     60.44 o 
  23   4   1       17.74       19.34      7.74 o 
  24   4   1      156.94      186.45     92.64 o 
  25   4   1     1237.99     1106.25    383.90 o 
  26   4   1       47.92       63.99     51.08 o 
  27   4   1       47.36       74.46    468.03 o 
  28   4   1      617.26      676.46     44.21 o 
   1   5   1     1662.08     1762.47     86.46 o 
   2   5   1    23082.90    22144.40     64.79 o 
   3   5   1     6058.71     6051.73    101.37 o 
   4   5   1    34136.93    33043.50    460.29 o 
   5   5   1     1399.73     1442.26     43.73 o 
   6   5   1    27401.31    26919.47    255.29 o 
   7   5   1        4.50      203.22     44.50 o 
   8   5   1      701.06     1040.50    526.05 o 
   9   5   1      130.08      174.62     47.94 o 
  10   5   1    17200.88    16896.47    514.45 o 
  11   5   1      106.04      245.68     40.86 o 
  12   5   1     3329.39     3156.30    132.48 o 
  13   5   1       37.40       88.91     34.47 o 
  14   5   1    15477.33    15137.49    355.86 o 
  15   5   1      316.10      285.54     34.27 o 
  16   5   1       21.40       31.91    448.69 o 
  17   5   1     1272.95     1243.81     27.16 o 
  18   5   1     2782.51     2872.00    473.83 o 
  19   5   1      312.16      587.57    152.97 o 
  20   5   1      142.34      418.71    526.05 o 
  21   5   1       71.84      191.56     96.52 o 
  22   5   1      416.77      708.81    438.05 o 
  23   5   1      761.98      827.92     56.93 o 
  24   5   1     1266.61     1134.30      7.74 o 
  25   5   1      138.00      132.37     31.50 o 
  26   5   1      114.33      147.95     19.34 o 
  27   5   1      414.84      447.48    105.88 o 
   0   6   1     6129.33     5960.16    100.75 o 
   1   6   1     2304.26     2335.32    531.85 o 
   2   6   1     4131.66     4049.22     52.85 o 
   3   6   1    51566.70    49606.36     68.66 o 
   4   6   1     3459.90     3503.91     67.88 o 
   5   6   1      786.46      822.92    484.47 o 
   6   6   1     1230.15     1218.64     42.80 o 
   7   6   1    25316.84    24239.90    503.81 o 
   8   6   1      185.08      318.01     43.23 o 
   9   6   1       39.25       48.35     18.37 o 
  10   6   1     1205.11     1153.57     30.08 o 
  11   6   1      165.69      243.69     73.49 o 
  12   6   1      280.63      297.89     19.06 o 
  13   6   1     4718.39     4249.98     18.37 o 
  14   6   1        0.26      210.75     81.09 o 
  15   6   1      809.31      953.47    486.40 o 
  16   6   1      247.76      295.54     65.20 o 
  17   6   1    12361.80    11603.08    116.04 o 
  18   6   1      790.69      775.71     54.34 o 
  19   6   1       70.11      138.28    171.16 o 
  20   6   1      214.60      202.24     70.00 o 
  21   6   1      516.56      511.55    473.83 o 
  22   6   1      854.12      786.24     74.38 o 
  23   6   1      360.84      398.41    383.90 o 
  24   6   1       12.33       64.02     41.81 o 
  25   6   1       92.76      119.91    364.56 o 
  26   6   1      229.94      436.28     91.19 o 
  27   6   1      456.17      452.56    532.82 o 
   1   7   1     2646.21     2813.97     94.81 o 
   2   7   1    13999.74    13977.08    213.71 o 
   3   7   1     6136.75     6236.23    153.85 o 
   4   7   1        2.71       83.16    187.60 o 
   5   7   1     3975.46     4057.59    211.19 o 
   6   7   1       18.14      103.47    223.38 o 
   7   7   1        7.73      112.57     35.26 o 
   8   7   1      197.45      364.56     41.58 o 
   9   7   1      102.72      105.90     35.27 o 
  10   7   1     9930.79     9036.66    315.24 o 
  11   7   1     2770.00     2805.53     48.36 o 
  12   7   1     2794.24     3135.03    120.88 o 
  13   7   1      380.41      388.88     27.09 o 
  14   7   1      117.91      397.44    260.12 o 
  15   7   1     1047.87     1118.72     87.21 o 
  16   7   1      463.87      721.39    375.20 o 
  17   7   1       55.87       52.70     22.32 o 
  18   7   1     4163.57     4349.59    385.83 o 
  19   7   1      109.56      215.82     56.46 o 
  20   7   1       15.79      235.95    280.43 o 
  21   7   1       58.32       91.93     43.32 o 
  22   7   1      902.34      903.18    364.56 o 
  23   7   1       85.49      113.65     60.62 o 
  24   7   1        1.08       16.44    351.02 o 
  25   7   1      457.73      679.47    171.32 o 
  26   7   1       16.45       28.04    318.14 o 
   0   8   1      309.26      494.12    154.27 o 
   1   8   1     2742.15     2709.55    427.42 o 
   2   8   1     3684.14     3580.77    280.54 o 
   3   8   1     5455.96     5593.15     99.60 o 
   4   8   1     1471.35     1424.17     99.68 o 
   5   8   1      215.85      422.58    573.43 o 
   6   8   1      674.08      636.08    120.81 o 
   7   8   1     1962.84     2184.46    209.84 o 
   8   8   1     2714.28     2994.66    107.37 o 
   9   8   1      241.74      429.35    105.40 o 
  10   8   1      663.84      765.33    123.27 o 
  11   8   1     3261.42     2843.96    157.62 o 
  12   8   1     1822.49     1641.81    208.37 o 
  13   8   1       14.27      344.25    535.72 o 
  14   8   1        1.20       56.33     66.19 o 
  15   8   1      267.83      390.67    155.69 o 
  16   8   1     1597.14     1828.02     92.45 o 
  17   8   1     1282.35     1419.56    539.59 o 
  18   8   1        0.96        6.60      7.27 o 
  19   8   1     1494.70     1389.59    232.08 o 
  20   8   1       22.66      118.75    164.53 o 
  21   8   1      473.98      546.36     68.66 o 
  22   8   1       15.54      110.55    121.18 o 
  23   8   1      742.12      680.77    168.26 o 
  24   8   1        2.21       49.56     92.92 o 
  25   8   1       15.42       65.76     39.65 o 
   1   9   1     3858.28     4189.57    127.98 o 
   2   9   1      113.98      290.10    312.34 o 
   3   9   1       11.18      260.65    118.51 o 
   4   9   1      513.95      439.02    168.26 o 
   5   9   1      335.50      476.72    134.94 o 
   6   9   1      259.99      392.60    475.77 o 
   7   9   1     1190.12     1262.38     90.98 o 
   8   9   1     1039.33     1302.55    350.06 o 
   9   9   1        0.13      203.96     81.69 o 
  10   9   1    12638.21    12494.66    418.71 o 
  11   9   1      587.21      587.94     94.80 o 
  12   9   1     1251.94     1436.97    551.19 o 
  13   9   1     9599.00     8848.16    141.56 o 
  14   9   1      803.58      922.52    152.79 o 
  15   9   1      145.81      231.77     67.94 o 
  16   9   1        3.46      174.06    225.31 o 
  17   9   1      975.47      936.16     38.19 o 
  18   9   1     6484.91     6372.56    519.28 o 
  19   9   1      505.08      641.33     66.88 o 
  20   9   1      689.21      745.56    289.13 o 
  21   9   1       29.18       34.95     35.32 o 
  22   9   1     1559.88     1456.31    364.56 o 
  23   9   1        0.55       35.84    123.34 o 
  24   9   1      717.67      639.19    168.26 o 
   0  10   1     1385.74     1396.62    349.80 o 
   1  10   1     2000.52     2534.52    366.49 o 
   2  10   1        3.65      126.41     47.94 o 
   3  10   1     2126.69     2106.14    138.28 o 
   4  10   1       19.60       80.15     95.27 o 
   5  10   1     4703.94     4381.50    378.10 o 
   6  10   1      193.71      338.65    103.21 o 
   7  10   1     2003.15     2096.47    518.31 o 
   8  10   1     5343.50     5311.56     94.61 o 
   9  10   1     9291.37     9038.59    506.71 o 
  10  10   1     1678.91     1654.75    142.82 o 
  11  10   1     2741.21     2624.45    231.11 o 
  12  10   1      866.68      995.62     98.61 o 
  13  10   1      714.84      703.01    149.89 o 
  14  10   1     1021.16      984.81     55.77 o 
  15  10   1     1248.40     1365.41    315.24 o 
  16  10   1      494.28      482.63     24.29 o 
  17  10   1     1635.33     1963.02    566.66 o 
  18  10   1       75.54      154.71    105.61 o 
  19  10   1      891.81     1052.10    524.12 o 
  20  10   1       32.07      236.65    179.92 o 
  21  10   1      879.26     1082.08    367.46 o 
  22  10   1      396.50      488.36     72.04 o 
  23  10   1        2.58       82.20    541.52 o 
   1  11   1      406.58      412.81     57.08 o 
   2  11   1      667.43      705.91    183.73 o 
   3  11   1     1842.28     2519.01    168.60 o 
   4  11   1       38.38      117.97     51.25 o 
   5  11   1        4.43       71.70     50.09 o 
   6  11   1     4207.87     4117.50    119.91 o 
   7  11   1     1313.36     1949.58    129.97 o 
   8  11   1     1880.25     1843.11    223.38 o 
   9  11   1      624.27      669.80     25.81 o 
  10  11   1     1236.68     1181.68    552.16 o 
  11  11   1      745.07     1115.28    154.05 o 
  12  11   1      369.17      455.46    511.55 o 
  13  11   1       56.90       90.86     40.57 o 
  14  11   1        0.05       91.87    363.59 o 
  15  11   1       23.73       90.67    156.23 o 
  16  11   1      551.74      524.12     90.90 o 
  17  11   1       20.63       99.17     60.82 o 
  18  11   1      279.27      320.08    307.51 o 
  19  11   1       39.74       53.28     51.82 o 
  20  11   1       26.21      219.51    227.25 o 
  21  11   1       15.27       28.28     13.40 o 
  22  11   1      358.02      335.55    532.82 o 
   0  12   1      227.49      352.78    113.48 o 
   1  12   1     1271.93     1501.76    401.31 o 
   2  12   1       20.46      182.30    117.64 o 
   3  12   1     2240.64     2451.36    268.83 o 
   4  12   1      851.94      933.69     74.88 o 
   5  12   1     2915.91     3019.95    384.87 o 
   6  12   1       11.33       32.35    105.10 o 
   7  12   1     1364.37     1284.18    120.88 o 
   8  12   1       52.42      114.24     23.78 o 
   9  12   1     6240.04     6022.50    343.29 o 
  10  12   1       31.13       62.87     30.44 o 
  11  12   1     1163.37     1058.87    364.56 o 
  12  12   1      170.52      250.39    120.72 o 
  13  12   1      123.47      194.37    159.56 o 
  14  12   1       31.78       22.50     18.61 o 
  15  12   1     1440.41     1360.58     36.75 o 
  16  12   1      134.04      132.15     48.12 o 
  17  12   1     1233.23     1217.46    364.56 o 
  18  12   1        0.92       22.91     26.81 o 
  19  12   1       71.93      315.24    544.42 o 
  20  12   1      181.57      217.60     58.59 o 
   1  13   1      432.05      490.30     76.96 o 
   2  13   1     1549.84     1568.48     41.58 o 
   3  13   1      223.40      262.50    181.27 o 
   4  13   1     1859.01     1963.02     85.10 o 
   5  13   1       94.20      138.67     57.06 o 
   6  13   1     3408.97     3097.31    420.65 o 
   7  13   1       23.01      117.51    166.40 o 
   8  13   1     3101.28     3103.12    318.14 o 
   9  13   1        2.44       41.64     33.34 o 
  10  13   1       79.69      147.95    260.12 o 
  11  13   1       48.48      260.27     80.14 o 
  12  13   1     1705.71     1757.05    318.14 o 
  13  13   1      292.98      388.45     52.78 o 
  14  13   1      203.73      289.13    552.16 o 
  15  13   1       70.84       85.39     10.83 o 
  16  13   1      543.93      550.23    514.45 o 
  17  13   1       11.81      256.42     98.55 o 
  18  13   1      676.12      624.68    297.84 o 
   0  14   1      371.47      452.40    116.58 o 
   1  14   1     1658.50     1561.71     27.08 o 
   2  14   1      759.30      669.51     66.62 o 
   3  14   1      461.68      658.53    337.48 o 
   4  14   1       30.82      112.75     56.17 o 
   5  14   1     1120.34     1240.67     44.48 o 
   6  14   1       83.21      113.10     77.28 o 
   7  14   1       20.23       47.38     45.45 o 
   8  14   1      325.12      302.75     14.48 o 
   9  14   1       40.47       45.45    204.04 o 
  10  14   1      111.62      158.52     45.37 o 
  11  14   1       29.98      108.30    512.51 o 
  12  14   1      108.38      103.18     14.61 o 
  13  14   1     1600.29     1524.00    570.53 o 
  14  14   1        0.17       14.15     69.03 o 
  15  14   1       41.41       99.60    336.52 o 
  16  14   1      145.77      151.29     20.61 o 
   1  15   1      258.89      323.82    116.69 o 
   2  15   1      673.72      584.07    344.25 o 
   3  15   1       32.58       41.45     54.29 o 
   4  15   1      588.34      539.59    102.50 o 
   5  15   1      111.22      115.65     16.39 o 
   6  15   1      188.23      234.02    102.50 o 
   7  15   1      320.57      325.03     43.09 o 
   8  15   1      538.42      637.26     21.27 o 
   9  15   1       35.82       47.09     33.16 o 
  10  15   1        0.58       17.41      7.74 o 
  11  15   1      291.37      282.37      4.32 o 
  12  15   1     1357.26     1624.57    271.73 o 
  13  15   1       82.85      227.94    109.89 o 
   0  16   1      245.42      251.71     28.20 o 
   1  16   1     1134.88     1106.25    299.77 o 
   2  16   1       45.70       97.63     84.92 o 
   3  16   1       83.42       88.00      6.77 o 
   4  16   1      259.89      280.58    141.48 o 
   5  16   1     1187.95     1149.77    550.23 o 
   6  16   1       18.17       79.94     76.52 o 
   7  16   1     1414.35     1332.53    129.58 o 
   8  16   1       15.52       76.79     65.64 o 
   9  16   1        8.35       42.55    383.90 o 
   0   0   2    52526.41    56556.35   1046.78 o 
   1   0   2     2392.10     2435.88     47.38 o 
   2   0   2    33470.99    33887.79    452.90 o 
   3   0   2    14614.44    15424.69    142.15 o 
   4   0   2   392152.06   379150.34    137.02 o 
   5   0   2     6738.17     7033.99    469.00 o 
   6   0   2    18338.00    18339.51    850.69 o 
   7   0   2    57562.46    56694.50    322.98 o 
   8   0   2     3539.43     3546.41     61.77 o 
   9   0   2     3267.74     3481.22     68.66 o 
  10   0   2        0.08        5.15     17.36 o 
  11   0   2       10.83      500.91    204.04 o 
  12   0   2     1259.42     1440.04     88.27 o 
  13   0   2      917.92     1144.93    405.17 o 
  14   0   2        7.01       10.21     32.14 o 
  15   0   2     3973.35     3595.32    356.82 o 
  16   0   2     1973.38     1862.55     83.93 o 
  17   0   2      366.88      462.23    566.66 o 
  18   0   2        0.49      135.59    154.20 o 
  19   0   2       31.28      188.57    495.11 o 
  20   0   2     7957.49     7596.07    150.74 o 
  21   0   2        6.68       77.36    428.38 o 
  22   0   2     1983.05     1991.77    190.29 o 
  23   0   2     6425.92     5971.25    112.17 o 
  24   0   2     3012.11     2846.94    277.53 o 
  25   0   2     2847.83     2946.46    263.03 o 
  26   0   2      290.13      388.39    230.27 o 
  27   0   2     1100.28     1233.90    436.12 o 
  28   0   2      485.12      503.68     71.37 o 
  29   0   2     1153.45     1478.55    201.14 o 
   1   1   2    22353.80    21539.35    104.24 o 
   2   1   2     5303.16     5565.11     70.59 o 
   3   1   2     9535.19     9178.46     38.75 o 
   4   1   2    82831.83    81082.35    261.09 o 
   5   1   2     5005.02     4746.41     89.66 o 
   6   1   2    29819.22    28662.01    416.78 o 
   7   1   2      255.84      380.01     53.03 o 
   8   1   2     1134.50     1893.39    372.30 o 
   9   1   2      634.70      894.15    106.58 o 
  10   1   2    18112.53    17676.84    134.41 o 
  11   1   2     4869.73     4604.68     25.54 o 
  12   1   2    12232.19    12184.26    131.51 o 
  13   1   2      427.76      481.41     20.29 o 
  14   1   2      262.05      663.36    563.76 o 
  15   1   2     7625.33     7031.80     47.86 o 
  16   1   2      396.85      706.88    498.97 o 
  17   1   2       31.17      200.23     49.89 o 
  18   1   2      721.41      779.41    309.44 o 
  19   1   2      672.51      750.18     77.88 o 
  20   1   2        1.35      115.07     58.99 o 
  21   1   2     4177.10     4092.48     62.74 o 
  22   1   2      766.83      766.83    287.20 o 
  23   1   2        4.96       64.72     86.54 o 
  24   1   2       55.13      158.59    381.97 o 
  25   1   2       48.38      117.26     29.42 o 
  26   1   2       26.46      257.22    470.93 o 
  27   1   2      509.51      545.87     84.61 o 
  28   1   2      478.10      517.35     48.35 o 
  29   1   2       45.58       54.81     26.05 o 
   0   2   2    10175.53     9512.88    114.18 o 
   1   2   2     4022.26     4407.61    341.35 o 
   2   2   2    16816.26    17099.54     52.22 o 
   3   2   2      447.42      776.50    570.53 o 
   4   2   2    10674.74     9813.10    268.61 o 
   5   2   2     1114.94     1670.98    561.83 o 
   6   2   2      952.73     1066.84     28.66 o 
   7   2   2     7650.53     7797.92    495.11 o 
   8   2   2     4004.76     4302.35     42.42 o 
   9   2   2     5278.62     5269.21     32.88 o 
  10   2   2     2368.24     2135.53    157.58 o 
  11   2   2      120.55      137.31    270.76 o 
  12   2   2     5737.76     5842.64     17.66 o 
  13   2   2     3201.47     3192.08    332.65 o 
  14   2   2     9319.86     9403.64     96.92 o 
  15   2   2     4545.33     4558.46    125.71 o 
  16   2   2     2998.32     3167.13     95.66 o 
  17   2   2     1594.91     1619.73    234.02 o 
  18   2   2      475.01      651.19    129.94 o 
  19   2   2      421.80      455.46    373.26 o 
  20   2   2      250.95      384.83     58.24 o 
  21   2   2      697.02      700.11    566.66 o 
  22   2   2     1072.30     1037.07     30.14 o 
  23   2   2      443.73      479.63    175.99 o 
  24   2   2       80.34       77.05     19.63 o 
  25   2   2        0.66      131.51    524.12 o 
  26   2   2      730.07      707.10    116.51 o 
  27   2   2       13.53       36.75    523.15 o 
  28   2   2     1132.54     1074.34      4.83 o 
   1   3   2    53561.05    53721.52    174.16 o 
   2   3   2     3215.97     3487.98    558.93 o 
   3   3   2    32569.92    29896.18    188.47 o 
   4   3   2    26695.86    26282.21    289.13 o 
   5   3   2      976.91     1387.46    183.35 o 
   6   3   2     4622.65     4679.33    465.13 o 
   7   3   2     1837.42     1868.99     52.83 o 
   8   3   2      456.54      436.12    256.26 o 
   9   3   2       76.09      653.76     96.15 o 
  10   3   2     2145.96     2676.67    291.07 o 
  11   3   2     1062.91     1233.02     37.53 o 
  12   3   2      462.78      599.54    399.37 o 
  13   3   2      888.10      884.34    125.35 o 
  14   3   2      535.08      609.21     49.32 o 
  15   3   2     1306.31     1380.75     48.49 o 
  16   3   2    10463.04    10623.51    505.74 o 
  17   3   2        7.49      181.12     34.98 o 
  18   3   2       44.45       44.48    109.27 o 
  19   3   2      348.42      567.34    118.87 o 
  20   3   2      609.72      673.04     79.29 o 
  21   3   2      547.66      524.53     58.25 o 
  22   3   2       68.99      357.79    534.75 o 
  23   3   2      920.72      955.00     79.48 o 
  24   3   2       56.45      117.97    241.75 o 
  25   3   2     1179.39     1142.42      6.72 o 
  26   3   2      256.26      230.15     91.87 o 
  27   3   2     2398.59     2253.83     84.60 o 
  28   3   2       41.24       48.35    149.89 o 
   0   4   2      302.92      396.83    157.17 o 
   1   4   2     4572.35     4472.40    531.85 o 
   2   4   2        3.94      310.51    109.31 o 
   3   4   2      680.48      682.71     24.18 o 
   4   4   2      637.26      878.96     31.65 o 
   5   4   2    21653.37    21395.94     57.05 o 
   6   4   2    26493.79    27188.96     93.21 o 
   7   4   2     3634.25     3614.66    340.39 o 
   8   4   2     6402.13     7051.80     98.91 o 
   9   4   2    11258.07    10850.76     15.47 o 
  10   4   2     1744.74     1622.53     59.49 o 
  11   4   2     3271.79     4025.64    357.79 o 
  12   4   2    12483.99    12062.74     31.24 o 
  13   4   2      203.23      191.47     18.37 o 
  14   4   2     6892.34     6520.83     12.93 o 
  15   4   2        2.69      172.13    173.09 o 
  16   4   2     8038.16     8053.21     36.86 o 
  17   4   2        7.22       94.77    428.38 o 
  18   4   2      694.46      709.95     16.17 o 
  19   4   2      231.52      224.35    318.14 o 
  20   4   2       28.89       41.41     29.21 o 
  21   4   2       16.15       67.69    512.51 o 
  22   4   2        7.54      100.28    170.42 o 
  23   4   2      131.42      319.11    187.60 o 
  24   4   2     1147.94     1077.10     93.47 o 
  25   4   2      873.92     1073.37    485.44 o 
  26   4   2       94.02      135.20    119.45 o 
  27   4   2       32.14       47.38    468.03 o 
  28   4   2       33.37       47.58     29.61 o 
   1   5   2     7091.23     6291.47     97.06 o 
   2   5   2      287.69      424.51    165.36 o 
   3   5   2    22434.45    23006.80     79.91 o 
   4   5   2      313.89      389.70    521.22 o 
   5   5   2    11523.46    11325.60    101.36 o 
   6   5   2       69.01      314.28    261.09 o 
   7   5   2     1821.18     2268.58    146.52 o 
   8   5   2     1116.14     1333.50    464.16 o 
   9   5   2     5132.89     4842.47     29.28 o 
  10   5   2        0.65      276.56    569.57 o 
  11   5   2     4064.59     4016.33     18.71 o 
  12   5   2     1766.00     1861.48    303.64 o 
  13   5   2     2126.19     2090.26     31.49 o 
  14   5   2        7.85       14.51    318.14 o 
  15   5   2     6746.76     6736.06     41.62 o 
  16   5   2      147.29      231.11    566.66 o 
  17   5   2      725.48      856.88     86.14 o 
  18   5   2      891.55      972.81    222.41 o 
  19   5   2     1329.24     1195.29     39.74 o 
  20   5   2       48.39      120.88    410.01 o 
  21   5   2      435.62      517.23     30.11 o 
  22   5   2       64.42       66.72     18.37 o 
  23   5   2     1066.58     1082.36     88.11 o 
  24   5   2       81.92      120.88    552.16 o 
  25   5   2     1285.48     1244.44    127.06 o 
  26   5   2      323.08      338.45    468.03 o 
  27   5   2      455.21      488.96     17.71 o 
   0   6   2       34.33      358.59    133.60 o 
   1   6   2     9139.21     8915.78     76.39 o 
   2   6   2    27740.07    25782.17     53.25 o 
   3   6   2    22988.62    24471.98    362.63 o 
   4   6   2      636.55      774.27    139.44 o 
   5   6   2       67.15      409.04    140.22 o 
   6   6   2      480.15      453.67     87.43 o 
   7   6   2      155.58      350.06    283.33 o 
   8   6   2     9505.54     8885.99    165.56 o 
   9   6   2     2188.97     2229.91    402.27 o 
  10   6   2       12.52      128.76     39.91 o 
  11   6   2      363.93      651.76    300.74 o 
  12   6   2     1943.79     1915.76     23.40 o 
  13   6   2     2458.24     2609.94     36.75 o 
  14   6   2        0.28       58.16     77.08 o 
  15   6   2      517.92      729.12    273.66 o 
  16   6   2     1484.69     1417.95      8.00 o 
  17   6   2      448.20      645.96    473.83 o 
  18   6   2     1881.93     1706.88     92.00 o 
  19   6   2       42.95      132.48    283.33 o 
  20   6   2       57.54      246.43    123.16 o 
  21   6   2      565.59      713.65    303.64 o 
  22   6   2      602.18      542.54      7.73 o 
  23   6   2      458.41      487.37    137.31 o 
  24   6   2     1529.82     1551.38     90.51 o 
  25   6   2       42.68       40.61      9.67 o 
  26   6   2       62.13       67.24     25.09 o 
  27   6   2      178.21      280.43    443.86 o 
   1   7   2     4358.83     4282.95    148.95 o 
   2   7   2       94.46      110.24     18.37 o 
   3   7   2     1444.29     1324.20     40.00 o 
   4   7   2     1664.64     2554.83    487.37 o 
   5   7   2    30089.26    29510.60     87.71 o 
   6   7   2     1330.07     1461.14    331.68 o 
   7   7   2      143.09      305.20     59.25 o 
   8   7   2     3415.54     3490.89    410.98 o 
   9   7   2     7622.86     7350.48     38.70 o 
  10   7   2       49.65       71.56    514.45 o 
  11   7   2     7788.04     7745.68     37.61 o 
  12   7   2      258.55      295.90    564.73 o 
  13   7   2      253.61      227.34     45.98 o 
  14   7   2      253.63      368.43    102.50 o 
  15   7   2    13432.39    12796.79     40.36 o 
  16   7   2      145.40      881.91    244.65 o 
  17   7   2      239.85      261.63     27.46 o 
  18   7   2       16.72       73.49    500.91 o 
  19   7   2      600.42      603.39     23.72 o 
  20   7   2      832.57      920.59    349.09 o 
  21   7   2      323.06      375.63     52.61 o 
  22   7   2      276.13      297.84    287.20 o 
  23   7   2      655.68      624.07     42.79 o 
  24   7   2      393.88      369.40    252.39 o 
  25   7   2       38.77      104.49    176.64 o 
  26   7   2        0.18      328.78    439.99 o 
   0   8   2     1314.18     1731.94    108.03 o 
   1   8   2     9584.00     9407.99     18.37 o 
   2   8   2     7203.52     6940.13    162.23 o 
   3   8   2       14.48     1025.02    469.00 o 
   4   8   2     1013.20     1144.49     62.04 o 
   5   8   2        9.98       69.62     36.75 o 
   6   8   2    14906.17    14733.58     19.10 o 
   7   8   2      111.62      222.41    571.50 o 
   8   8   2      505.68      517.47     55.57 o 
   9   8   2       22.46      172.13    227.25 o 
  10   8   2     1848.02     2132.60     45.68 o 
  11   8   2        1.73      208.87    181.80 o 
  12   8   2      639.58      685.19     34.44 o 
  13   8   2      800.30      738.79    316.21 o 
  14   8   2      168.88      157.88     35.92 o 
  15   8   2     1719.54     1554.94    145.05 o 
  16   8   2        1.65      118.40    108.29 o 
  17   8   2      560.13      465.13    252.39 o 
  18   8   2      171.72      229.93     19.82 o 
  19   8   2      289.37      655.63    422.58 o 
  20   8   2        4.27       14.64     17.19 o 
  21   8   2       31.85      102.50    475.77 o 
  22   8   2      357.47      392.74     70.26 o 
  23   8   2      824.42      828.72     35.78 o 
  24   8   2       60.91       97.21     80.11 o 
  25   8   2       22.15       31.91    514.45 o 
   1   9   2      132.09      461.88    115.98 o 
   2   9   2      360.08      366.49    157.62 o 
   3   9   2      742.86      954.53     95.39 o 
   4   9   2      312.45      316.21     36.75 o 
   5   9   2     1416.64     1245.15     46.12 o 
   6   9   2      741.89      803.58    187.60 o 
   7   9   2      395.14      347.84     20.67 o 
   8   9   2      259.30      302.67    102.50 o 
   9   9   2      182.76      251.63    103.12 o 
  10   9   2        2.57       37.71    468.03 o 
  11   9   2      145.61      224.57    122.49 o 
  12   9   2     6143.94     6749.69    523.15 o 
  13   9   2      721.31      763.97     34.06 o 
  14   9   2     5186.21     5597.02    502.84 o 
  15   9   2      730.45      647.88     48.48 o 
  16   9   2       64.33      405.17    555.06 o 
  17   9   2     2631.61     2467.45     33.29 o 
  18   9   2      153.05      322.98    300.74 o 
  19   9   2      153.53      292.70     48.25 o 
  20   9   2      151.82      239.82    297.84 o 
  21   9   2      176.17      213.98     29.98 o 
  22   9   2      408.73      427.42      7.74 o 
  23   9   2      184.36      176.68     12.55 o 
  24   9   2      131.70      123.78    318.14 o 
   0  10   2      130.36      269.29     71.92 o 
   1  10   2     1559.32     1393.45    299.77 o 
   2  10   2     4875.49     5113.42     60.41 o 
   3  10   2     1059.41     1146.87    500.91 o 
   4  10   2      258.76      452.57     89.72 o 
   5  10   2      364.07      477.70    408.08 o 
   6  10   2       50.41      181.53     34.61 o 
   7  10   2     1738.45     1630.37      9.67 o 
   8  10   2      528.35      424.96     59.59 o 
   9  10   2       43.64      145.05    256.26 o 
  10  10   2     6806.77     6036.49     27.67 o 
  11  10   2      486.63      577.30    500.91 o 
  12  10   2     2088.84     2082.03     48.20 o 
  13  10   2       54.03      309.44    473.83 o 
  14  10   2      158.04      572.63     52.38 o 
  15  10   2     2731.73     2729.85    230.15 o 
  16  10   2       85.05      150.29     32.71 o 
  17  10   2     3326.92     3444.47    132.48 o 
  18  10   2     3379.53     3183.94     45.07 o 
  19  10   2        8.01       59.95    277.53 o 
  20  10   2      111.16      132.46     54.25 o 
  21  10   2      103.37      349.09    423.55 o 
  22  10   2      359.21      371.10     72.16 o 
  23  10   2       12.81       45.45    250.45 o 
   1  11   2     1820.38     1736.31    119.35 o 
   2  11   2     1148.86     1314.16    386.80 o 
   3  11   2    13420.64    12021.89     43.97 o 
   4  11   2     3518.63     3685.25     85.10 o 
   5  11   2      457.99      631.55     31.11 o 
   6  11   2     2254.16     2166.09     32.88 o 
   7  11   2      653.52      586.22     87.66 o 
   8  11   2      291.42      510.58    218.54 o 
   9  11   2      271.08      436.30     58.54 o 
  10  11   2     2628.39     2410.74    466.10 o 
  11  11   2       52.68      250.57     54.34 o 
  12  11   2      133.29      140.22    129.58 o 
  13  11   2      479.14      582.25     41.43 o 
  14  11   2     1548.32     1536.57    307.51 o 
  15  11   2      485.76      488.81     13.39 o 
  16  11   2      386.54      467.06      7.74 o 
  17  11   2     1300.33     1328.21    105.45 o 
  18  11   2       61.47      258.19    479.63 o 
  19  11   2        5.33       21.67     55.78 o 
  20  11   2       66.48      134.41    270.76 o 
  21  11   2     1774.22     1651.02     51.75 o 
  22  11   2      263.03      474.80    535.72 o 
   0  12   2     3543.73     3857.84    165.60 o 
   1  12   2       75.90       83.16     56.09 o 
   2  12   2      125.81       85.82     43.68 o 
   3  12   2        0.35       43.52    164.39 o 
   4  12   2     2384.44     2595.87    145.51 o 
   5  12   2      330.44      458.36    310.41 o 
   6  12   2       34.25      754.97    192.35 o 
   7  12   2     1145.39     1298.69    251.42 o 
   8  12   2      518.59      669.88     75.50 o 
   9  12   2      807.77     1098.52    544.42 o 
  10  12   2       10.20       74.29     49.42 o 
  11  12   2     1286.22     1267.74    420.65 o 
  12  12   2        0.03       47.93     89.16 o 
  13  12   2     1137.27     1310.29    524.12 o 
  14  12   2     4137.07     3866.53     11.92 o 
  15  12   2      971.27      949.60    102.50 o 
  16  12   2      298.76      325.68     16.09 o 
  17  12   2        4.05       28.04    234.02 o 
  18  12   2      735.11      649.54    130.41 o 
  19  12   2      361.05      351.02    351.02 o 
  20  12   2      980.85      996.62     66.35 o 
   1  13   2      130.74      136.40     43.79 o 
   2  13   2        4.51       32.88     99.60 o 
   3  13   2      661.18      737.14    107.52 o 
   4  13   2      602.63      711.72    537.65 o 
   5  13   2      671.35      574.49     72.14 o 
   6  13   2       21.44       97.67    410.01 o 
   7  13   2     1125.71     1393.32    192.05 o 
   8  13   2        1.89       23.21    234.02 o 
   9  13   2     1027.11      932.05    130.76 o 
  10  13   2      354.02      421.61    441.92 o 
  11  13   2      252.09      310.07     74.22 o 
  12  13   2       11.18      240.78    287.20 o 
  13  13   2     1069.86     1102.14     70.22 o 
  14  13   2       69.16      332.65    431.28 o 
  15  13   2      234.01      266.54     50.14 o 
  16  13   2       30.82       57.05    223.38 o 
  17  13   2      695.99      701.39     38.00 o 
  18  13   2      253.13      309.44    439.02 o 
   0  14   2       68.42      271.96    223.32 o 
   1  14   2     1100.50     1098.52     88.96 o 
   2  14   2      163.09      195.28    155.56 o 
   3  14   2       54.47      110.24    285.27 o 
   4  14   2      284.63      317.24     63.35 o 
   5  14   2      120.40      133.45    383.90 o 
   6  14   2     1888.24     1847.21     49.12 o 
   7  14   2      375.13      505.74    265.93 o 
   8  14   2      492.91      457.74     43.19 o 
   9  14   2       15.12      151.82     91.87 o 
  10  14   2      496.16      534.84     63.11 o 
  11  14   2      149.38      332.65    175.03 o 
  12  14   2      321.70      307.81     35.71 o 
  13  14   2      623.82      562.80      0.97 o 
  14  14   2      569.06      577.80     49.45 o 
  15  14   2        4.29       29.98    532.82 o 
  16  14   2       34.52      111.97     71.24 o 
   1  15   2       27.47       57.47     74.38 o 
   2  15   2       44.48      244.65    173.09 o 
   3  15   2      372.56      404.22     40.73 o 
   4  15   2       64.77      107.34     99.60 o 
   5  15   2      242.33      276.86     91.22 o 
   6  15   2      123.02      205.00    492.21 o 
   7  15   2     1308.14     1288.61     79.06 o 
   8  15   2     1573.64     1569.45    410.98 o 
   9  15   2      106.74      193.30     69.78 o 
  10  15   2        0.45       41.58    529.92 o 
  11  15   2        0.77       43.83    124.12 o 
  12  15   2      214.16      242.72    129.58 o 
  13  15   2     1357.84     1320.59     48.26 o 
   0  16   2     1499.91     1466.41    224.16 o 
   1  16   2        0.72       15.47    299.77 o 
   2  16   2       65.25      111.63    117.53 o 
   3  16   2       57.85       70.59     16.44 o 
   4  16   2       82.78      168.53    114.88 o 
   5  16   2       22.43       47.38     27.08 o 
   6  16   2       20.85       88.35     39.64 o 
   7  16   2       11.90       23.21     16.44 o 
   8  16   2       31.58       95.62    174.79 o 
   9  16   2      162.79      441.92    475.77 o 
   1   1   3    44417.92    42986.74     36.90 o 
   2   1   3     4301.21     4916.25    367.46 o 
   3   1   3     8242.11     8049.61    121.13 o 
   4   1   3     1649.28     2111.94    172.13 o 
   5   1   3      169.80      454.06    137.82 o 
   6   1   3     1124.46     1104.32     76.39 o 
   7   1   3     1853.36     1821.11     53.54 o 
   8   1   3    55158.54    52899.00    310.41 o 
   9   1   3    13393.10    13343.50     91.60 o 
  10   1   3      122.45      305.57    469.00 o 
  11   1   3      403.68      537.14     78.53 o 
  12   1   3    27115.33    25782.27     84.13 o 
  13   1   3      584.85      713.10     64.49 o 
  14   1   3      479.39      579.24     79.29 o 
  15   1   3      932.59      935.51     11.00 o 
  16   1   3      106.31      313.31    310.41 o 
  17   1   3      625.82      609.76     41.37 o 
  18   1   3      299.26      275.60    102.50 o 
  19   1   3     3806.31     3735.97     71.31 o 
  20   1   3     3709.41     3572.11      0.97 o 
  21   1   3      455.09      449.15     31.56 o 
  22   1   3     1241.90     1628.44    577.30 o 
  23   1   3     1228.57     1198.69     59.82 o 
  24   1   3      357.78      337.48    461.26 o 
  25   1   3       75.31      141.40     38.81 o 
  26   1   3        3.81       20.31    140.22 o 
  27   1   3        0.96        9.88      5.00 o 
  28   1   3       30.45      156.65    300.74 o 
  29   1   3      146.19      202.14     85.92 o 
   0   2   3      893.81      936.69    154.65 o 
   1   2   3     4801.87     6202.37    213.71 o 
   2   2   3   107782.77   104469.41    387.88 o 
   3   2   3    80490.79    78220.98     53.19 o 
   4   2   3     6518.66     6822.52     82.13 o 
   5   2   3     2314.25     3127.29    533.79 o 
   6   2   3    15280.36    15323.54     56.82 o 
   7   2   3    12475.90    12611.67    147.95 o 
   8   2   3    15726.49    15071.24    176.21 o 
   9   2   3     7718.34     7805.66    114.11 o 
  10   2   3      395.64      696.39     96.80 o 
  11   2   3     2718.74     2799.48    364.56 o 
  12   2   3      210.96      285.13     46.01 o 
  13   2   3     9355.31     9371.24    470.93 o 
  14   2   3      219.56      302.57     88.89 o 
  15   2   3    20707.71    19345.89    134.41 o 
  16   2   3     1766.34     1823.45     96.23 o 
  17   2   3     1898.09     2565.46    383.90 o 
  18   2   3     1092.12     1064.16     55.53 o 
  19   2   3     2379.11     2343.05    420.65 o 
  20   2   3      453.70      434.28     62.40 o 
  21   2   3      565.20      671.10    514.45 o 
  22   2   3      106.54      300.59    108.48 o 
  23   2   3      993.16     1028.89    475.77 o 
  24   2   3       63.04       61.40      7.68 o 
  25   2   3        6.91       28.04    416.78 o 
  26   2   3      267.32      318.20     76.91 o 
  27   2   3      619.77      609.21    299.77 o 
  28   2   3       74.85      161.68    117.15 o 
   1   3   3     4084.06     4186.98     59.25 o 
   2   3   3     4434.50     4313.81     91.87 o 
   3   3   3     1157.34     1454.57    145.20 o 
   4   3   3    15911.25    16144.14    323.95 o 
   5   3   3    23088.63    22241.00    177.81 o 
   6   3   3    12295.82    13047.79    410.98 o 
   7   3   3     3704.04     4001.45     97.67 o 
   8   3   3      941.74     1070.47    554.09 o 
   9   3   3    18227.54    17457.23     69.02 o 
  10   3   3      124.43     1196.18    468.03 o 
  11   3   3       29.41      136.42     29.30 o 
  12   3   3      459.93      966.04    117.97 o 
  13   3   3     8553.85     8099.92     54.17 o 
  14   3   3      878.07      897.38     59.95 o 
  15   3   3        0.94        8.34     28.17 o 
  16   3   3     8346.97     8846.16    431.28 o 
  17   3   3     3224.09     3167.93     99.66 o 
  18   3   3      623.43      670.13     23.21 o 
  19   3   3      414.75      564.75    108.59 o 
  20   3   3     1904.12     1927.24    138.28 o 
  21   3   3     1353.63     1389.93     40.62 o 
  22   3   3       30.33       41.58    514.45 o 
  23   3   3     1233.47     1213.27    143.84 o 
  24   3   3      854.16      932.19    186.63 o 
  25   3   3      130.93      185.11     53.26 o 
  26   3   3        0.58      279.46    339.42 o 
  27   3   3        1.79       88.60     27.79 o 
  28   3   3       69.24      146.02    186.63 o 
   0   4   3     4345.57     4195.27     28.62 o 
   1   4   3      228.04      293.97    336.52 o 
   2   4   3      215.24      691.90    125.45 o 
   3   4   3     1910.49     2256.02    122.81 o 
   4   4   3     3789.01     4253.05     89.23 o 
   5   4   3     7680.28     7369.54    309.44 o 
   6   4   3       65.93      133.80    107.94 o 
   7   4   3    14442.63    14159.84    411.94 o 
   8   4   3    21981.29    21398.02    125.39 o 
   9   4   3        2.03       11.60    299.77 o 
  10   4   3       28.00      216.46     67.13 o 
  11   4   3     4530.77     5231.49    553.13 o 
  12   4   3     1100.52     1584.24     89.26 o 
  13   4   3     6431.98     6596.90    477.70 o 
  14   4   3     3854.81     3853.12     29.46 o 
  15   4   3     3987.62     3941.51    103.47 o 
  16   4   3     3006.29     2845.19     91.77 o 
  17   4   3      447.06      744.59    387.77 o 
  18   4   3     1060.31     1140.02    210.83 o 
  19   4   3     5907.78     5583.48     29.98 o 
  20   4   3      147.40      273.25    128.27 o 
  21   4   3      359.94      345.22    457.39 o 
  22   4   3        3.05      152.98     43.36 o 
  23   4   3      627.26      915.75    509.61 o 
  24   4   3      377.05      396.82    196.52 o 
  25   4   3      336.19      334.58    383.90 o 
  26   4   3      705.34      649.61     51.22 o 
  27   4   3        0.36       24.18    186.63 o 
  28   4   3      324.80      355.30     79.56 o 
   1   5   3     3384.25     3376.17    170.47 o 
   2   5   3     3907.07     4044.98    389.70 o 
   3   5   3    27268.03    26523.85     80.54 o 
   4   5   3     4140.38     4897.88    245.62 o 
   5   5   3     2295.90     2323.74     84.60 o 
   6   5   3     8635.09     8623.75    559.90 o 
   7   5   3    10266.00     9922.63     27.83 o 
   8   5   3     2184.00     3033.49    422.58 o 
   9   5   3     1371.17     1526.33     55.00 o 
  10   5   3     3934.41     3995.66    111.21 o 
  11   5   3       55.98      128.50     27.64 o 
  12   5   3    12496.50    11832.27    110.24 o 
  13   5   3     1435.53     1560.55     77.02 o 
  14   5   3     1364.27     1552.04    260.12 o 
  15   5   3        7.61       39.62     24.57 o 
  16   5   3      701.82      693.34    344.25 o 
  17   5   3     1413.94     1462.71     38.37 o 
  18   5   3      116.66      198.24    195.33 o 
  19   5   3      252.82      279.83     73.61 o 
  20   5   3      102.89       92.83    364.56 o 
  21   5   3     2646.68     2615.30     42.03 o 
  22   5   3       31.19       52.22     73.49 o 
  23   5   3      160.13      159.49     41.50 o 
  24   5   3     1988.55     1888.56      7.74 o 
  25   5   3        0.12      102.29     41.32 o 
  26   5   3      139.50      183.73    410.01 o 
  27   5   3       91.32       81.98     14.94 o 
   0   6   3     8269.71     8923.45    167.24 o 
   1   6   3     7455.28     7499.12    386.80 o 
   2   6   3     8062.64     8191.07     74.00 o 
   3   6   3    21427.90    21106.80    190.50 o 
   4   6   3    17531.83    16682.78     49.17 o 
   5   6   3      143.45      321.05    531.85 o 
   6   6   3     3220.18     3155.18     77.68 o 
   7   6   3    11350.63    10635.11    181.80 o 
   8   6   3     4539.86     4464.28     33.10 o 
   9   6   3      465.48      571.50    557.96 o 
  10   6   3      101.07      142.18     20.41 o 
  11   6   3      723.03      918.65    292.04 o 
  12   6   3       43.35       70.15     60.41 o 
  13   6   3      142.77      180.83    297.84 o 
  14   6   3     3969.81     3787.56      4.32 o 
  15   6   3     4434.21     4630.98    109.27 o 
  16   6   3      714.19      722.43     59.41 o 
  17   6   3     2688.37     2469.73    223.38 o 
  18   6   3       79.38      189.41     30.83 o 
  19   6   3        8.20       28.04     36.75 o 
  20   6   3      608.59      705.70     81.97 o 
  21   6   3        1.67       67.69    213.71 o 
  22   6   3      151.98      199.28    114.98 o 
  23   6   3      807.30      872.24    140.22 o 
  24   6   3      443.54      491.21     28.63 o 
  25   6   3      856.44      850.00    168.26 o 
  26   6   3        2.10        2.83     16.93 o 
  27   6   3      231.11      252.39     84.13 o 
   1   7   3       61.77      317.45    162.96 o 
   2   7   3       86.28      644.02    302.67 o 
   3   7   3     2236.07     2596.66    111.24 o 
   4   7   3    10710.45    10581.93    544.42 o 
   5   7   3     2870.27     2912.13    115.13 o 
   6   7   3     1798.11     1609.10    410.98 o 
   7   7   3     3122.68     2960.50     53.21 o 
   8   7   3      871.03     1248.40    432.25 o 
   9   7   3      363.37      504.48    124.44 o 
  10   7   3     6826.70     6627.85    506.71 o 
  11   7   3     6309.68     6127.87     87.96 o 
  12   7   3      499.25      634.35    316.21 o 
  13   7   3       20.27       50.42     65.07 o 
  14   7   3      272.75      488.34    300.74 o 
  15   7   3       31.98      217.21     90.59 o 
  16   7   3     1270.49     1409.89    161.49 o 
  17   7   3      321.94      301.81     27.38 o 
  18   7   3     4070.96     4113.64    279.46 o 
  19   7   3     1558.89     1537.86     95.28 o 
  20   7   3      119.55       98.63    260.12 o 
  21   7   3       21.29       73.21    168.38 o 
  22   7   3     1245.73     1264.84     70.59 o 
  23   7   3       72.09      294.73     84.89 o 
  24   7   3       10.43       66.72    305.57 o 
  25   7   3      702.90      756.48     55.60 o 
  26   7   3      314.02      370.36    230.15 o 
   0   8   3     3664.30     3537.43    339.12 o 
   1   8   3     1174.23     1140.10    359.73 o 
   2   8   3       93.41      130.11     91.31 o 
   3   8   3    10347.80    10284.09    314.28 o 
   4   8   3     2413.08     2602.01     74.52 o 
   5   8   3      466.08      711.72    477.70 o 
   6   8   3     2827.13     2772.26     76.45 o 
   7   8   3      175.19      266.89    128.61 o 
   8   8   3      692.87      621.29     24.96 o 
   9   8   3     2530.67     2723.08    291.07 o 
  10   8   3      701.01      912.71     94.49 o 
  11   8   3       38.83      262.06    569.57 o 
  12   8   3      189.47      207.52     35.50 o 
  13   8   3       86.06      334.58    521.22 o 
  14   8   3      634.19      698.45    105.64 o 
  15   8   3      798.94      932.19    460.29 o 
  16   8   3       10.25       65.30     30.63 o 
  17   8   3      339.98      623.72    305.57 o 
  18   8   3      217.13      402.07    102.42 o 
  19   8   3       46.52      319.11    381.97 o 
  20   8   3      212.85      411.06    119.18 o 
  21   8   3       75.63      333.62    421.61 o 
  22   8   3      298.98      280.63     14.28 o 
  23   8   3        4.24      194.37    152.79 o 
  24   8   3       87.35      113.02     36.44 o 
  25   8   3       32.34      125.71    552.16 o 
   1   9   3     6039.81     6083.37    133.25 o 
   2   9   3     2320.70     2163.19    175.03 o 
   3   9   3      408.39      431.74     72.52 o 
   4   9   3        5.83      329.75    422.58 o 
   5   9   3      740.95      823.13     33.61 o 
   6   9   3     1123.49     1520.13    344.25 o 
   7   9   3      597.82      761.50    133.48 o 
   8   9   3      688.40      583.10    239.82 o 
   9   9   3     4737.52     4659.32     58.95 o 
  10   9   3     2540.95     3597.26    474.80 o 
  11   9   3     1175.81     1216.04     84.48 o 
  12   9   3      863.99      849.03    153.75 o 
  13   9   3     1371.92     1364.81     61.89 o 
  14   9   3      245.78      402.27    182.76 o 
  15   9   3     1754.40     1730.79     80.04 o 
  16   9   3     2455.11     2672.80     94.77 o 
  17   9   3     1089.85     1054.50     47.18 o 
  18   9   3     2078.27     2087.76    248.52 o 
  19   9   3       44.16      160.55     85.17 o 
  20   9   3       11.39      247.55    283.33 o 
  21   9   3      258.12      243.56     25.53 o 
  22   9   3     1388.10     1368.31    299.77 o 
  23   9   3      436.21      416.93     10.11 o 
  24   9   3      428.14      431.28      9.67 o 
   0  10   3      973.31     1090.27     84.84 o 
   1  10   3      754.60     1286.12    258.19 o 
   2  10   3    10594.24     9993.55     47.52 o 
   3  10   3       67.47      413.88    508.64 o 
   4  10   3      125.21      216.32     64.65 o 
   5  10   3      830.64      909.95    236.92 o 
   6  10   3        1.09       22.02     65.46 o 
   7  10   3       30.06      213.71    100.57 o 
   8  10   3       89.30      181.54     52.53 o 
   9  10   3    18962.74    17995.95    441.92 o 
  10  10   3      937.32      917.72     64.34 o 
  11  10   3     1114.56     1003.75    109.27 o 
  12  10   3      687.63      679.17     24.15 o 
  13  10   3       51.13      168.26    216.61 o 
  14  10   3      514.28      672.93     95.04 o 
  15  10   3      142.60      331.68    234.02 o 
  16  10   3      119.37      238.65     27.83 o 
  17  10   3     3457.39     3381.61    547.32 o 
  18  10   3     1034.74     1168.32     57.51 o 
  19  10   3        0.23      258.19    306.54 o 
  20  10   3      171.05      178.84     16.16 o 
  21  10   3        4.91      250.45    367.46 o 
  22  10   3      147.76      198.95     41.01 o 
  23  10   3       16.57       59.95    457.39 o 
   1  11   3      292.32      465.32    183.29 o 
   2  11   3     4229.28     4174.56    164.39 o 
   3  11   3      562.17      795.97     63.62 o 
   4  11   3      969.67     1066.61     93.80 o 
   5  11   3      625.38      678.94    141.09 o 
   6  11   3     1560.90     1508.53     34.81 o 
   7  11   3        0.02      220.03    102.34 o 
   8  11   3      493.06      853.86    408.08 o 
   9  11   3     1624.80     1603.38     58.79 o 
  10  11   3     1338.33     1469.85    175.99 o 
  11  11   3      217.48      429.82    121.68 o 
  12  11   3      582.40      584.07     90.90 o 
  13  11   3       98.88      144.49     28.98 o 
  14  11   3      467.44      427.42      0.97 o 
  15  11   3        4.27      179.16     99.66 o 
  16  11   3      614.16      852.90    319.11 o 
  17  11   3       91.95      210.89     88.05 o 
  18  11   3       15.35       98.63    416.78 o 
  19  11   3       12.25       29.42     42.29 o 
  20  11   3      322.89      369.40     97.67 o 
  21  11   3      140.66      122.19      9.21 o 
   0  12   3        6.39       48.18    172.73 o 
   1  12   3      403.08      439.99    532.82 o 
   2  12   3     1692.24     1646.70     77.36 o 
   3  12   3      270.32      300.74     80.26 o 
   4  12   3      689.57      736.64    102.58 o 
   5  12   3     6307.76     6397.70    109.27 o 
   6  12   3      728.01      847.31    124.33 o 
   7  12   3      367.13      466.10    268.83 o 
   8  12   3       75.80      253.49     69.81 o 
   9  12   3     2121.44     2148.68    293.97 o 
  10  12   3      680.53      659.09     83.88 o 
  11  12   3      136.88      161.49    466.10 o 
  12  12   3      664.74      683.60     24.94 o 
  13  12   3       49.58       87.03    448.69 o 
  14  12   3      194.52      202.52      5.33 o 
  15  12   3      261.74      255.29    204.04 o 
  16  12   3      205.42      263.63    118.02 o 
  17  12   3     1626.71     1797.66    421.61 o 
  18  12   3        0.04       21.88     33.79 o 
  19  12   3       19.37       42.55    383.90 o 
  20  12   3      152.71      286.36    178.56 o 
   1  13   3      908.45      888.21     32.25 o 
   2  13   3     3721.03     3620.46    203.07 o 
   3  13   3      649.94      661.04     48.49 o 
   4  13   3       17.96      164.39    263.99 o 
   5  13   3      415.01      409.86     57.24 o 
   6  13   3     4146.38     3808.06     84.13 o 
   7  13   3       43.03      124.77     40.22 o 
   8  13   3     1666.94     1726.10     16.44 o 
   9  13   3      609.95      610.98     27.37 o 
  10  13   3      163.14      211.77    364.56 o 
  11  13   3       57.03      103.94     50.09 o 
  12  13   3      308.28      520.25    355.86 o 
  13  13   3      530.83      549.92    111.51 o 
  14  13   3        5.12       35.78    299.77 o 
  15  13   3       20.91       23.32      3.95 o 
  16  13   3       75.20      132.48    260.12 o 
  17  13   3      237.63      257.70     97.99 o 
  18  13   3      554.61      651.76    339.42 o 
   0  14   3       14.52       66.77     98.23 o 
   1  14   3      447.99      505.74    541.52 o 
   2  14   3      826.73      880.41    140.99 o 
   3  14   3       79.57      174.06    270.76 o 
   4  14   3      299.91      401.01    187.02 o 
   5  14   3     3310.54     3204.65    239.82 o 
   6  14   3      897.00      840.42     57.22 o 
   7  14   3       31.32      222.41    187.60 o 
   8  14   3      163.36      237.54     46.81 o 
   9  14   3      569.44      767.80    406.14 o 
  10  14   3      270.89      248.87     55.15 o 
  11  14   3       92.00      306.54    405.17 o 
  12  14   3      508.11      521.80     83.90 o 
  13  14   3     1030.48      884.81     99.60 o 
  14  14   3       51.34       88.44     67.04 o 
  15  14   3      947.36     1146.87    171.16 o 
  16  14   3      569.63      547.52     32.54 o 
   1  15   3      578.56      673.92     83.05 o 
   2  15   3        1.95       56.09    323.95 o 
   3  15   3      163.33      172.55     52.18 o 
   4  15   3      424.93      399.37    447.72 o 
   5  15   3      934.22      957.67     66.64 o 
   6  15   3      218.04      219.51    252.39 o 
   7  15   3      659.02      630.71     14.87 o 
   8  15   3       17.01       24.18    149.89 o 
   9  15   3       70.10       61.94     69.74 o 
  10  15   3        3.77      273.66    556.03 o 
  11  15   3      546.05      535.02     15.68 o 
  12  15   3      189.29      293.00    550.23 o 
  13  15   3        9.40       81.92     70.61 o 
   0  16   3     4243.89     4259.13    232.56 o 
   1  16   3      739.38      745.56    232.08 o 
   2  16   3        6.85       45.02     35.80 o 
   3  16   3        0.76       13.54    383.90 o 
   4  16   3      712.47      781.04    117.56 o 
   5  16   3     1306.76     1280.31    355.86 o 
   6  16   3        1.48      105.24     42.79 o 
   7  16   3     1557.33     1698.06    497.04 o 
   8  16   3       54.36      101.19     34.13 o 
   0   0   4      322.84     6588.55   1462.29 o 
   1   0   4    19672.70    19378.77     99.60 o 
   2   0   4    43644.20    43075.41    349.30 o 
   3   0   4    13944.80    14058.31     25.14 o 
   4   0   4    67867.07    65387.57    186.04 o 
   5   0   4     2544.96     3447.37    425.48 o 
   6   0   4    18224.34    17910.87    227.57 o 
   7   0   4    15803.03    16738.85    108.30 o 
   8   0   4     6970.30     7418.83    198.99 o 
   9   0   4     1019.78     1157.50     15.47 o 
  10   0   4      325.29      324.80     49.91 o 
  11   0   4    38891.42    38720.79    378.10 o 
  12   0   4    18357.68    17232.55    187.73 o 
  13   0   4    17013.01    17132.42    349.09 o 
  14   0   4     1355.85     1648.22     57.53 o 
  15   0   4     1223.74     1340.27    422.58 o 
  16   0   4      877.12      946.53     97.50 o 
  17   0   4     5132.53     5212.15    225.31 o 
  18   0   4       12.76      115.56     40.26 o 
  19   0   4     3785.96     3996.63    181.80 o 
  20   0   4     2796.11     2635.03     58.29 o 
  21   0   4     1169.35     1528.83    545.39 o 
  22   0   4      982.74     1076.36    175.47 o 
  23   0   4     2734.72     2480.37    518.31 o 
  24   0   4     1524.72     1660.94    208.91 o 
  25   0   4       62.77      178.90    109.27 o 
  26   0   4      120.03      471.45    275.91 o 
  27   0   4       82.39      241.75    164.39 o 
  28   0   4     1353.50     1352.84      6.84 o 
   1   1   4    33888.44    32930.10    524.68 o 
   2   1   4    46637.61    46105.80     51.25 o 
   3   1   4    12175.13    12450.67    110.32 o 
   4   1   4    24465.44    24918.74    471.90 o 
   5   1   4      666.09      821.20     62.65 o 
   6   1   4    19991.10    18699.93     73.49 o 
   7   1   4    47415.70    45718.02    182.39 o 
   8   1   4     3968.89     3769.38    529.92 o 
   9   1   4     9151.66     9196.78     62.20 o 
  10   1   4     9491.42     9008.61     50.28 o 
  11   1   4     1254.62     1109.22     62.40 o 
  12   1   4     3345.86     3181.44    497.04 o 
  13   1   4     1188.76     1077.26     47.84 o 
  14   1   4     3595.27     3476.38    193.40 o 
  15   1   4      343.40      395.80     42.74 o 
  16   1   4      523.34      596.64    283.33 o 
  17   1   4       96.47      130.80     43.93 o 
  18   1   4     3361.37     3328.43    336.52 o 
  19   1   4       78.67      180.10    113.89 o 
  20   1   4       12.70       81.23    354.89 o 
  21   1   4       18.53       74.11     43.64 o 
  22   1   4      127.37      144.08      7.74 o 
  23   1   4     1395.09     1337.26     42.48 o 
  24   1   4      164.72      160.52     91.87 o 
  25   1   4       54.60       85.22    111.33 o 
  26   1   4       59.44       67.69    234.02 o 
  27   1   4      140.03      352.33    152.61 o 
  28   1   4        0.23       43.52    295.90 o 
   0   2   4   194397.06   186777.98    294.18 o 
   1   2   4       96.08      273.66     56.09 o 
   2   2   4    30218.98    30928.46     96.83 o 
   3   2   4      268.29      532.82    460.29 o 
   4   2   4     7858.51     7342.27     61.74 o 
   5   2   4      473.41      576.33     91.87 o 
   6   2   4      955.97      873.10     43.94 o 
   7   2   4     3611.82     3526.66    144.08 o 
   8   2   4     2385.16     2523.60     49.64 o 
   9   2   4     5487.33     5536.10     51.25 o 
  10   2   4     4370.13     4674.71    105.32 o 
  11   2   4     1630.41     2479.40    570.53 o 
  12   2   4     5707.71     5524.10     43.64 o 
  13   2   4       26.22      587.94    487.37 o 
  14   2   4     1266.87     1342.91     15.84 o 
  15   2   4      526.36      846.13    570.53 o 
  16   2   4     4866.58     4870.90    229.41 o 
  17   2   4     1519.12     1830.54    398.41 o 
  18   2   4      400.40      395.89     32.54 o 
  19   2   4      762.14      794.88    475.77 o 
  20   2   4     1841.11     1826.69     87.52 o 
  21   2   4     1401.16     1550.11    492.21 o 
  22   2   4      654.78      693.25     54.78 o 
  23   2   4      678.97      734.92    227.25 o 
  24   2   4       76.20       86.59    109.03 o 
  25   2   4      692.62      626.62    464.16 o 
  26   2   4        0.21      112.84     95.41 o 
  27   2   4      367.48      349.09    364.56 o 
  28   2   4      261.46      268.94    125.79 o 
   1   3   4    77014.41    76513.66    119.76 o 
   2   3   4    18331.32    18839.18    470.93 o 
   3   3   4     5108.41     5507.03    126.02 o 
   4   3   4    38975.68    37156.18    160.52 o 
   5   3   4    22390.17    23010.86     95.89 o 
   6   3   4      615.54     1055.00    146.98 o 
   7   3   4    19597.74    18469.19    111.45 o 
   8   3   4    19536.64    18941.68    120.88 o 
   9   3   4     2907.80     3477.05    127.87 o 
  10   3   4       58.07       88.96      4.84 o 
  11   3   4     6807.28     6581.71    169.04 o 
  12   3   4     4577.68     4275.13     50.28 o 
  13   3   4      217.12      286.10     39.17 o 
  14   3   4     2405.19     2526.78     41.58 o 
  15   3   4      561.31      634.48     39.89 o 
  16   3   4     5544.98     5340.77    250.45 o 
  17   3   4      844.98      887.18     32.41 o 
  18   3   4      295.34      328.78    532.82 o 
  19   3   4      341.71      355.77    144.68 o 
  20   3   4     8476.84     7924.60    493.17 o 
  21   3   4     1735.39     1778.12     50.87 o 
  22   3   4      486.36      490.27      6.77 o 
  23   3   4        0.34       19.37     81.31 o 
  24   3   4       66.08       94.77    289.13 o 
  25   3   4     1340.48     1342.13     93.44 o 
  26   3   4      131.54      139.25    252.39 o 
  27   3   4      579.81      647.95    147.78 o 
  28   3   4        0.78       72.53    556.03 o 
   0   4   4     1809.76     3990.38    242.56 o 
   1   4   4    31017.35    29957.79     57.05 o 
   2   4   4     1357.02     1108.62     79.16 o 
   3   4   4      137.95      241.75     67.69 o 
   4   4   4     3398.69     2808.69     96.30 o 
   5   4   4     7338.85     7863.68    192.43 o 
   6   4   4     1469.47     1679.43     72.85 o 
   7   4   4     1362.68     1403.12     99.60 o 
   8   4   4      767.10      869.69     50.24 o 
   9   4   4    11088.82    11321.69     79.29 o 
  10   4   4      817.53      738.75     40.85 o 
  11   4   4     1376.12     2256.99    521.22 o 
  12   4   4    12658.50    11937.23     30.34 o 
  13   4   4       76.37       71.56     16.44 o 
  14   4   4     2340.60     2391.37    111.30 o 
  15   4   4     2518.31     2546.12    357.79 o 
  16   4   4    11300.48    10888.82     40.47 o 
  17   4   4      213.76      192.43     36.75 o 
  18   4   4      291.66      309.96     66.33 o 
  19   4   4      374.27      338.45    532.82 o 
  20   4   4      661.98      672.68     30.16 o 
  21   4   4      841.00      776.50    514.45 o 
  22   4   4      353.79      337.83      5.51 o 
  23   4   4       24.35       32.88     54.15 o 
  24   4   4      187.51      454.26    121.60 o 
  25   4   4     1146.58     1116.89    307.51 o 
  26   4   4       40.28       66.34     73.70 o 
  27   4   4       10.54       81.23    223.38 o 
  28   4   4      209.45      212.89     59.05 o 
   1   5   4      136.48      257.93    145.04 o 
   2   5   4    13134.65    12583.63    143.12 o 
   3   5   4      144.25      278.80    221.86 o 
   4   5   4     1118.45     1343.17    468.03 o 
   5   5   4    29016.98    27563.79     81.24 o 
   6   5   4     2775.81     2743.39    194.37 o 
   7   5   4     7302.50     7479.60     22.16 o 
   8   5   4       63.49      156.65     35.78 o 
   9   5   4     5611.27     5166.56    117.98 o 
  10   5   4     1801.38     1929.17    196.30 o 
  11   5   4     4380.96     4371.59     65.89 o 
  12   5   4      547.97      604.38    523.15 o 
  13   5   4       59.63      215.02     88.01 o 
  14   5   4      390.29      379.07      9.67 o 
  15   5   4     1732.02     2056.72    127.85 o 
  16   5   4     1263.85     1343.17    351.99 o 
  17   5   4       47.99      148.05     32.45 o 
  18   5   4      161.36      279.46    236.92 o 
  19   5   4      124.00      112.34      6.58 o 
  20   5   4      798.33      952.50    439.02 o 
  21   5   4      205.07      226.40     30.15 o 
  22   5   4      991.76     1020.19    195.33 o 
  23   5   4      320.88      362.59     20.84 o 
  24   5   4      284.23      331.68    157.62 o 
  25   5   4      615.87      727.24    171.03 o 
  26   5   4     1180.35     1181.68     82.20 o 
  27   5   4      739.26      976.97    153.38 o 
   0   6   4     5312.32     5829.93    657.60 o 
   1   6   4    16552.66    16119.00    142.15 o 
   2   6   4    12899.62    11816.93     62.83 o 
   3   6   4     1701.34     1740.61     30.94 o 
   4   6   4     6097.12     5681.90    102.49 o 
   5   6   4     2133.20     2184.46    106.37 o 
   6   6   4      258.75      367.98     65.39 o 
   7   6   4      232.23      373.26    335.55 o 
   8   6   4       55.30       63.25     52.45 o 
   9   6   4     5101.93     4815.68    316.21 o 
  10   6   4      654.34      703.19     64.56 o 
  11   6   4      204.92      252.39     25.14 o 
  12   6   4      469.09      557.72     89.97 o 
  13   6   4       57.75      237.88    293.97 o 
  14   6   4      397.09      387.51     29.81 o 
  15   6   4      605.20      620.82    270.76 o 
  16   6   4     1457.05     1398.03     36.01 o 
  17   6   4       63.60       89.93     52.22 o 
  18   6   4      283.11      419.24     53.54 o 
  19   6   4     1619.15     1809.27    132.48 o 
  20   6   4      210.76      181.43     24.53 o 
  21   6   4       88.09      153.75    465.13 o 
  22   6   4      463.80      512.36    116.26 o 
  23   6   4       59.40      229.18    132.48 o 
  24   6   4      822.38      837.71    183.21 o 
  25   6   4      358.75      411.94     59.95 o 
  26   6   4       46.15      227.97    101.96 o 
  27   6   4      115.32      114.11     25.14 o 
   1   7   4      440.72      454.32     82.19 o 
   2   7   4     1525.79     1486.29    221.44 o 
   3   7   4     4747.35     4569.51     53.02 o 
   4   7   4     3707.76     3516.03    299.77 o 
   5   7   4     7255.02     7346.24    133.58 o 
   6   7   4     5949.16     5898.73    565.70 o 
   7   7   4       18.88      327.55     70.27 o 
   8   7   4     2135.48     2149.65    457.39 o 
   9   7   4     5264.78     5020.19     24.60 o 
  10   7   4      640.23      771.67    444.82 o 
  11   7   4     4963.00     4925.03     94.37 o 
  12   7   4     1158.47     1194.25    418.71 o 
  13   7   4      137.17      190.23     17.74 o 
  14   7   4      486.03      549.26    115.07 o 
  15   7   4     3977.02     3897.80     23.38 o 
  16   7   4     2828.39     2699.88     80.26 o 
  17   7   4      184.44      201.41     26.97 o 
  18   7   4        1.49      100.57    382.93 o 
  19   7   4       62.55       58.17     19.92 o 
  20   7   4     1626.63     1732.87    322.98 o 
  21   7   4       53.53       98.02     61.09 o 
  22   7   4     2566.41     2526.78    276.56 o 
  23   7   4     1954.86     1783.85     40.04 o 
  24   7   4       91.68      386.80    414.84 o 
  25   7   4      132.19      141.11     40.73 o 
  26   7   4       81.18      100.57    175.99 o 
   0   8   4     1103.28     1157.59    139.24 o 
   1   8   4     9993.75     9558.84    344.25 o 
   2   8   4    24473.80    22869.62    202.76 o 
   3   8   4     1761.13     1906.93    387.77 o 
   4   8   4     4258.42     4187.85    100.80 o 
   5   8   4     1660.22     1662.28    448.69 o 
   6   8   4     7106.63     6995.53     79.23 o 
   7   8   4     2264.43     2378.83     67.69 o 
   8   8   4      323.51      320.82     57.74 o 
   9   8   4       56.48      194.37    131.51 o 
  10   8   4     1228.13     1420.67     60.59 o 
  11   8   4      306.03      420.65    246.59 o 
  12   8   4       81.10      564.13     77.32 o 
  13   8   4      480.22     1337.37    396.47 o 
  14   8   4     1113.61     1022.69     46.08 o 
  15   8   4      261.40      535.72    416.78 o 
  16   8   4     2686.82     2460.35     34.04 o 
  17   8   4     1029.90     1087.88    258.19 o 
  18   8   4        3.12       48.75     29.20 o 
  19   8   4     5441.61     5070.97    202.10 o 
  20   8   4       43.30       35.64     12.47 o 
  21   8   4       25.65      125.71    222.41 o 
  22   8   4      886.96      876.10     71.38 o 
  23   8   4     1865.80     1725.14    448.69 o 
  24   8   4        0.73       31.48     64.24 o 
  25   8   4      373.85      347.15    175.99 o 
   1   9   4     5743.93     5988.84      9.62 o 
   2   9   4      668.71      691.41    155.69 o 
   3   9   4     3314.20     3606.89     60.27 o 
   4   9   4       11.39       63.82    221.44 o 
   5   9   4        4.33       29.57     32.19 o 
   6   9   4     1266.05     1315.13    306.54 o 
   7   9   4     1040.68      873.26     27.18 o 
   8   9   4      575.96      526.05      6.77 o 
   9   9   4     3986.36     4044.43    191.18 o 
  10   9   4     1002.13     1022.12    332.65 o 
  11   9   4       72.02       84.35     13.50 o 
  12   9   4      279.75     1177.81    403.24 o 
  13   9   4      409.66      440.34     16.53 o 
  14   9   4        0.65      152.79    112.17 o 
  15   9   4        9.41       23.06     15.54 o 
  16   9   4      890.98      916.72    168.26 o 
  17   9   4        6.81       14.93     19.22 o 
  18   9   4     3575.51     3453.17    259.16 o 
  19   9   4        3.34      114.46    114.32 o 
  20   9   4       10.93       71.56    314.28 o 
  21   9   4     1572.36     1586.72     99.70 o 
  22   9   4     1108.89     1055.97    468.03 o 
  23   9   4      127.00      120.76     29.50 o 
  24   9   4      285.16      331.68    332.65 o 
   0  10   4      196.39      282.07     85.81 o 
   1  10   4     2702.15     2778.20    531.85 o 
   2  10   4      414.10      553.75     35.61 o 
   3  10   4     2801.53     2685.37    566.66 o 
   4  10   4      928.82      819.93     72.94 o 
   5  10   4     2554.86     2388.50    367.46 o 
   6  10   4      815.08      684.24     19.07 o 
   7  10   4     6245.08     6182.06     90.90 o 
   8  10   4      694.79      601.77     35.06 o 
   9  10   4     7770.65     7752.47    315.24 o 
  10  10   4     1165.98     1209.09     49.37 o 
  11  10   4     3248.95     3312.96    289.13 o 
  12  10   4     3558.15     3894.34     96.75 o 
  13  10   4      350.79      380.03    157.62 o 
  14  10   4       75.96      343.48     51.64 o 
  15  10   4        1.70       99.60    112.17 o 
  16  10   4       79.57      149.10     26.07 o 
  17  10   4      302.04      488.34    234.98 o 
  18  10   4      384.34      378.71     21.65 o 
  19  10   4       12.29       84.13    336.52 o 
  20  10   4      129.21      193.89     42.72 o 
  21  10   4     1617.32     1533.67    506.71 o 
  22  10   4      132.05      176.30     82.26 o 
  23  10   4      313.02      351.02    447.72 o 
   1  11   4     2353.76     2031.60    130.95 o 
   2  11   4     1512.58     1444.70    424.51 o 
   3  11   4     1265.25     1240.10    147.42 o 
   4  11   4      773.09      875.14    415.81 o 
   5  11   4     1015.87     1191.89     18.08 o 
   6  11   4      859.60      872.24    448.69 o 
   7  11   4      161.62      284.00     54.88 o 
   8  11   4       68.33      150.85     91.87 o 
   9  11   4     3592.87     3680.41     21.88 o 
  10  11   4     8090.06     7816.30    389.70 o 
  11  11   4     2204.34     2129.81     31.69 o 
  12  11   4      173.94      247.55    439.02 o 
  13  11   4       52.34      101.00     54.06 o 
  14  11   4     3885.90     3856.41    303.64 o 
  15  11   4       80.36      148.03     58.54 o 
  16  11   4      553.88      726.22    346.19 o 
  17  11   4      701.17      665.48     15.43 o 
  18  11   4      167.80      383.90    294.94 o 
  19  11   4      283.93      297.43     30.48 o 
  20  11   4      291.42      403.24    130.55 o 
  21  11   4      282.68      279.38     31.76 o 
   0  12   4     2118.40     2326.24     92.61 o 
   1  12   4       42.56      117.01    354.89 o 
   2  12   4      760.86      653.30     27.87 o 
   3  12   4       24.94       22.24      9.67 o 
   4  12   4        6.49      135.83     46.11 o 
   5  12   4      398.49      496.07    291.07 o 
   6  12   4     3396.43     2993.91     29.03 o 
   7  12   4      229.14      219.51     90.90 o 
   8  12   4      174.93      153.93      6.73 o 
   9  12   4     1246.00     1136.23     91.87 o 
  10  12   4      311.51      263.08     11.21 o 
  11  12   4      404.21      729.12    523.15 o 
  12  12   4        1.14       73.50    118.43 o 
  13  12   4       15.41      103.47    316.21 o 
  14  12   4     2676.35     2567.88     40.32 o 
  15  12   4     1654.12     1569.45     18.37 o 
  16  12   4       34.04      192.67     94.49 o 
  17  12   4      119.15      163.42    316.21 o 
  18  12   4      707.76      698.19     71.63 o 
  19  12   4      107.80      118.94    168.26 o 
  20  12   4      116.80      196.06    101.40 o 
   1  13   4       88.64      147.22     51.65 o 
   2  13   4      277.23      411.94    451.59 o 
   3  13   4     1138.50     1269.86     83.41 o 
   4  13   4      193.02      302.67    102.50 o 
   5  13   4      244.13      277.90    191.00 o 
   6  13   4     1389.20     1350.91    288.17 o 
   7  13   4      466.23      566.50     24.52 o 
   8  13   4      371.51      380.03    384.87 o 
   9  13   4        1.06      136.66    105.28 o 
  10  13   4      133.40      176.96    205.00 o 
  11  13   4     1454.83     1368.44     66.00 o 
  12  13   4      214.75      245.62    325.88 o 
  13  13   4      746.41      727.50      3.86 o 
  14  13   4      259.87      340.39    186.63 o 
  15  13   4      168.36      219.50     35.04 o 
  16  13   4       24.96      111.21    439.02 o 
  17  13   4      981.03     1048.31     92.42 o 
  18  13   4      683.20      714.62    541.52 o 
   0  14   4      251.56      273.72     36.45 o 
   1  14   4     1313.39     1316.09    268.83 o 
   2  14   4       72.64       96.66     86.18 o 
   3  14   4       20.27       94.77    433.22 o 
   4  14   4      192.48      199.61    105.38 o 
   5  14   4       85.99      138.28    445.79 o 
   6  14   4      535.86      596.17     72.94 o 
   7  14   4       17.16       35.78    299.77 o 
   8  14   4        3.15      140.47    137.21 o 
   9  14   4        9.83       71.56    420.65 o 
  10  14   4      499.03      439.07    144.53 o 
  11  14   4       40.05      116.04    295.90 o 
  12  14   4       52.64       70.86     67.59 o 
  13  14   4      926.44      896.41    260.12 o 
  14  14   4      926.06      878.20     12.64 o 
  15  14   4      337.81      360.69    109.27 o 
   1  15   4       34.31       61.43     50.60 o 
   2  15   4        2.53       65.76    248.52 o 
   3  15   4       47.81       94.61     87.91 o 
   4  15   4      762.45      809.38    578.27 o 
   5  15   4      155.30      376.29    100.96 o 
   6  15   4       30.20       90.90    363.59 o 
   7  15   4      419.91      518.36    121.52 o 
   8  15   4      808.83      820.99     27.08 o 
   9  15   4      411.39      513.05     74.15 o 
  10  15   4      318.16      495.11    228.21 o 
  11  15   4        0.24       49.25    100.24 o 
  12  15   4      836.55      832.59    241.75 o 
   0  16   4     1216.02     1249.24    107.26 o 
   1  16   4       90.77      173.09    511.55 o 
   2  16   4       11.90       43.36     30.25 o 
   3  16   4      207.30      226.28    168.26 o 
   4  16   4        1.81       24.32     26.26 o 
   5  16   4       75.57      154.72    391.64 o 
   6  16   4       44.85       31.14      4.83 o 
   7  16   4       36.88       28.04    102.50 o 
   8  16   4       32.47       68.57     33.41 o 
   1   1   5    62110.33    60426.22    186.43 o 
   2   1   5      116.01      256.26    190.50 o 
   3   1   5     6065.91     6062.68    163.07 o 
   4   1   5      570.95      749.43    423.55 o 
   5   1   5      255.33      515.30    135.22 o 
   6   1   5     5270.82     5523.53    221.44 o 
   7   1   5    13928.37    13407.66     81.69 o 
   8   1   5     2046.25     2212.51    476.73 o 
   9   1   5     2985.07     3102.68     23.06 o 
  10   1   5      501.11      663.36    332.65 o 
  11   1   5      527.27      509.59     65.57 o 
  12   1   5    12944.75    12541.08    473.83 o 
  13   1   5     1732.08     1803.70     72.95 o 
  14   1   5     1168.07     2181.56    564.73 o 
  15   1   5     2247.70     2307.29     76.29 o 
  16   1   5       34.55      780.37    503.81 o 
  17   1   5     2462.63     2365.27     23.59 o 
  18   1   5      453.40      469.96    299.77 o 
  19   1   5     5865.41     5819.11     73.75 o 
  20   1   5     6614.94     6471.19    117.97 o 
  21   1   5      294.81      354.37     34.66 o 
  22   1   5      156.73      369.40    423.55 o 
  23   1   5      129.41      199.28    111.79 o 
  24   1   5      685.04      955.40    562.80 o 
  25   1   5     1149.77     1180.52     55.19 o 
  26   1   5      132.62      307.51    542.49 o 
  27   1   5      458.45      461.18     77.68 o 
  28   1   5      219.06      200.17     82.20 o 
   0   2   5     2594.07     2615.37     48.17 o 
   1   2   5       11.46      213.71    302.67 o 
   2   2   5    50365.34    48687.58     38.09 o 
   3   2   5    25045.69    24810.43    253.36 o 
   4   2   5     6734.22     6745.64     29.97 o 
   5   2   5    50450.04    49802.66    198.24 o 
   6   2   5    14126.62    13986.10     63.80 o 
   7   2   5    10154.37    10686.37    512.51 o 
   8   2   5     4840.78     4830.03     97.63 o 
   9   2   5     2740.12     2946.46    579.24 o 
  10   2   5    28401.97    27446.65    188.00 o 
  11   2   5      581.00     1387.65    329.75 o 
  12   2   5     1001.41     1068.58     12.34 o 
  13   2   5     3581.66     3878.65    535.72 o 
  14   2   5     1992.60     1847.54     60.32 o 
  15   2   5      217.25      746.53    243.69 o 
  16   2   5     8036.84     7881.16     98.77 o 
  17   2   5      129.45      148.92    138.28 o 
  18   2   5      797.84      803.92     25.11 o 
  19   2   5     5421.14     5113.52    138.28 o 
  20   2   5     1970.93     2176.11     78.29 o 
  21   2   5     3272.97     3118.59    529.92 o 
  22   2   5     2168.03     2034.56     63.33 o 
  23   2   5       35.38      151.82    214.67 o 
  24   2   5        9.01      240.62     86.82 o 
  25   2   5       31.76       33.85     36.75 o 
  26   2   5      437.59      477.47    108.89 o 
  27   2   5      729.37      824.85    395.50 o 
  28   2   5      296.20      384.89    113.96 o 
   1   3   5     1033.11     1060.58     29.14 o 
   2   3   5      177.24      684.64    204.04 o 
   3   3   5     1599.02     1554.16     37.09 o 
   4   3   5     7850.20     8156.68    507.68 o 
   5   3   5     1953.95     2097.85     65.77 o 
   6   3   5    30547.54    30360.07     96.70 o 
   7   3   5      693.07      917.29     54.10 o 
   8   3   5    13500.76    13642.50    540.56 o 
   9   3   5    14423.28    13707.90     72.62 o 
  10   3   5     1046.91     1150.74    347.15 o 
  11   3   5     4451.63     4722.23     89.58 o 
  12   3   5      329.31      573.43    241.75 o 
  13   3   5     2308.86     2742.74     73.73 o 
  14   3   5      992.38     1012.45    100.57 o 
  15   3   5        7.24       37.97     23.82 o 
  16   3   5       21.22       68.66    157.62 o 
  17   3   5     2817.68     2748.41     64.31 o 
  18   3   5     5475.78     5349.47    356.82 o 
  19   3   5      500.80      501.00     37.37 o 
  20   3   5       52.02      169.23    187.60 o 
  21   3   5       43.19       61.09     39.37 o 
  22   3   5      265.92      363.59    202.10 o 
  23   3   5      867.13      860.05     82.88 o 
  24   3   5     1512.60     1563.65    234.98 o 
  25   3   5      448.30      474.00     84.57 o 
  26   3   5        7.29      261.09    292.04 o 
  27   3   5      173.08      297.37    178.97 o 
  28   3   5        4.85       29.98    299.77 o 
   0   4   5     4294.60     4285.35     63.27 o 
   1   4   5      514.91      841.29    482.54 o 
   2   4   5     1467.19     1436.07    118.42 o 
   3   4   5     9459.74     9589.78     60.92 o 
   4   4   5    20358.71    19660.17     80.15 o 
   5   4   5     3840.86     4357.32    428.38 o 
   6   4   5    33538.93    31942.02    196.42 o 
   7   4   5      246.99      303.64     12.57 o 
   8   4   5     3815.41     4057.89     95.54 o 
   9   4   5     5059.95     5064.20     74.46 o 
  10   4   5     5075.62     4939.06     35.21 o 
  11   4   5     8962.10     9530.79    264.96 o 
  12   4   5      217.99      327.04     45.28 o 
  13   4   5     8466.82     8602.47    460.29 o 
  14   4   5     1615.12     1682.90     54.86 o 
  15   4   5     1063.78      993.11      7.74 o 
  16   4   5      782.89      848.47     33.95 o 
  17   4   5     8058.37     8045.48    509.61 o 
  18   4   5     2335.55     2361.27     75.80 o 
  19   4   5      111.78      116.04     54.15 o 
  20   4   5      371.09      498.67    101.77 o 
  21   4   5      102.07      136.35    317.18 o 
  22   4   5      725.89      701.83     32.26 o 
  23   4   5       27.18      377.13    471.90 o 
  24   4   5       19.12      151.66     56.33 o 
  25   4   5      164.76      260.12    466.10 o 
  26   4   5       74.77      113.45     88.27 o 
  27   4   5      138.93      169.23    299.77 o 
  28   4   5      540.91      505.14     60.78 o 
   1   5   5    13622.19    13438.80     92.59 o 
   2   5   5     1774.85     1795.73    219.51 o 
   3   5   5     4090.31     4217.65    228.82 o 
   4   5   5     5268.37     5291.45    381.97 o 
   5   5   5      104.84      115.33     17.44 o 
   6   5   5       59.22       71.56    201.14 o 
   7   5   5    22728.04    22059.89    117.83 o 
   8   5   5      232.27      350.06    161.49 o 
   9   5   5       79.31      163.34     45.53 o 
  10   5   5      245.16      559.90    149.89 o 
  11   5   5       14.80      106.37     48.40 o 
  12   5   5     8601.57     8222.44    181.80 o 
  13   5   5     1301.36     1412.35     31.52 o 
  14   5   5      510.69      491.24    223.38 o 
  15   5   5      968.53      941.54     31.00 o 
  16   5   5       26.40      292.04     61.89 o 
  17   5   5    10376.74    10181.27    149.75 o 
  18   5   5        7.18      101.54    418.71 o 
  19   5   5      664.43      617.47     10.45 o 
  20   5   5     2501.41     2291.80    296.87 o 
  21   5   5     1191.41     1193.16    105.77 o 
  22   5   5     1155.62     1093.68    138.28 o 
  23   5   5       23.53      105.22     65.20 o 
  24   5   5      267.69      364.56    487.37 o 
  25   5   5      104.82      125.15     54.04 o 
  26   5   5       13.28      117.01     95.73 o 
  27   5   5        5.90       24.41     26.66 o 
   0   6   5     3517.71     3431.81     50.39 o 
   1   6   5      171.45      218.54    334.58 o 
   2   6   5      203.71      285.74     83.86 o 
   3   6   5     9849.23     9245.53    307.51 o 
   4   6   5     3872.27     3966.93     78.90 o 
   5   6   5     7124.71     6491.50    439.99 o 
   6   6   5     2527.09     2479.39     29.56 o 
   7   6   5      336.74      523.15    126.68 o 
   8   6   5     4682.25     4645.89     68.64 o 
   9   6   5    13954.28    14660.75    499.94 o 
  10   6   5      341.91      552.01     77.98 o 
  11   6   5     9396.61     9271.64    364.56 o 
  12   6   5      196.27      293.30     56.30 o 
  13   6   5      499.51      786.17    301.71 o 
  14   6   5     7778.27     7299.83    138.50 o 
  15   6   5     5708.45     5488.72    234.02 o 
  16   6   5      114.68      104.17     32.72 o 
  17   6   5        9.03      162.46    254.32 o 
  18   6   5      941.46      942.18     13.49 o 
  19   6   5      929.74     1027.93    344.25 o 
  20   6   5       99.29      288.21     55.83 o 
  21   6   5      898.04     1294.82    515.41 o 
  22   6   5        6.69      122.20     90.97 o 
  23   6   5      792.89      725.25    364.56 o 
  24   6   5     1325.77     1314.05     97.07 o 
  25   6   5      529.91      803.58    253.36 o 
  26   6   5       85.05      117.99     37.45 o 
   1   7   5     7471.52     7454.61    108.91 o 
   2   7   5       92.59      185.66    179.86 o 
   3   7   5     5863.90     6009.80    187.51 o 
   4   7   5     1242.77     1414.73     29.98 o 
   5   7   5      850.61      882.89    110.51 o 
   6   7   5       49.30      399.37     64.79 o 
   7   7   5     1027.61     1157.19     51.51 o 
   8   7   5     1382.83     1239.70    500.91 o 
   9   7   5     4439.75     4329.78     47.17 o 
  10   7   5    22616.47    21532.29    381.97 o 
  11   7   5     5065.72     4804.67     64.64 o 
  12   7   5     1683.47     1718.37    527.98 o 
  13   7   5      865.44      976.87     31.98 o 
  14   7   5     5357.04     4935.59     92.83 o 
  15   7   5      533.54      545.65    105.89 o 
  16   7   5        8.45        7.74    364.56 o 
  17   7   5      351.67      356.26     41.06 o 
  18   7   5      876.09     1005.68    470.93 o 
  19   7   5      462.08      533.76     59.11 o 
  20   7   5       24.94      140.22    204.04 o 
  21   7   5       70.36       84.04     57.01 o 
  22   7   5      138.79      149.89     84.13 o 
  23   7   5      264.20      290.84     77.41 o 
  24   7   5      139.30      146.02    448.69 o 
  25   7   5       42.15      160.50    120.55 o 
  26   7   5       49.85      111.21    400.34 o 
   0   8   5      353.04      454.55    179.34 o 
   1   8   5      353.07      466.10    143.12 o 
   2   8   5       12.11      220.88    162.69 o 
   3   8   5     2843.57     2904.88    475.77 o 
   4   8   5     3572.01     3500.33    214.64 o 
   5   8   5       17.74      946.70    552.16 o 
   6   8   5     1446.69     1570.92     95.23 o 
   7   8   5        4.46       89.93    431.28 o 
   8   8   5      286.33      275.52     39.49 o 
   9   8   5     2665.80     2913.58     38.68 o 
  10   8   5     5995.98     5689.36     33.10 o 
  11   8   5       12.93       38.68     91.87 o 
  12   8   5       49.82      134.53     28.44 o 
  13   8   5      753.18      932.19    291.07 o 
  14   8   5      499.21      588.50     22.34 o 
  15   8   5       27.94       58.99     13.54 o 
  16   8   5      234.14      249.66      5.57 o 
  17   8   5      396.42      401.31    532.82 o 
  18   8   5      129.65      172.30     42.73 o 
  19   8   5       54.37       59.95     18.37 o 
  20   8   5       73.47      182.70    104.28 o 
  21   8   5      464.26      731.06    337.48 o 
  22   8   5      589.20      602.69     44.03 o 
  23   8   5      212.29      439.02    439.02 o 
  24   8   5      296.67      347.82     76.34 o 
  25   8   5     1590.08     1542.37    225.31 o 
   1   9   5      803.36      890.66    138.22 o 
   2   9   5     2455.69     2271.49    323.95 o 
   3   9   5      545.39      507.58     22.95 o 
   4   9   5     4084.18     3772.28     95.73 o 
   5   9   5     4163.82     4028.40     66.43 o 
   6   9   5     2561.31     2570.30    437.09 o 
   7   9   5      795.07      982.60     98.79 o 
   8   9   5     2636.95     2435.88    111.21 o 
   9   9   5     5627.44     5506.58     72.93 o 
  10   9   5    10570.40    10709.57    422.58 o 
  11   9   5    16856.35    15906.80     38.04 o 
  12   9   5      461.35      595.67    419.68 o 
  13   9   5      320.97      776.01     85.46 o 
  14   9   5       20.56       42.55    143.12 o 
  15   9   5     1692.96     1634.54     14.54 o 
  16   9   5     2099.15     2046.18    403.24 o 
  17   9   5       34.75       44.36     57.96 o 
  18   9   5     5460.26     5261.47    382.93 o 
  19   9   5       18.32       93.43     65.87 o 
  20   9   5       87.54      386.80    524.12 o 
  21   9   5       90.43      156.25     89.46 o 
  22   9   5      320.25      380.03    486.40 o 
  23   9   5       50.82       90.82     58.31 o 
  24   9   5        0.79      129.58    575.37 o 
   0  10   5       25.75       26.06     98.75 o 
   1  10   5      325.09      387.77    428.38 o 
   2  10   5     8678.23     8400.78     84.81 o 
   3  10   5     2357.04     2694.07    273.66 o 
   4  10   5      149.11      233.90     45.06 o 
   5  10   5      165.39      518.31    556.03 o 
   6  10   5      561.42      610.29     37.81 o 
   7  10   5        6.56       36.75    287.20 o 
   8  10   5      966.88      962.49     41.41 o 
   9  10   5     2632.92     2416.54    234.02 o 
  10  10   5      739.06      724.07     10.84 o 
  11  10   5        9.18       96.70    227.25 o 
  12  10   5       28.21      164.79     39.38 o 
  13  10   5     1249.53     1043.40     88.96 o 
  14  10   5      929.21      869.40     40.08 o 
  15  10   5     1391.19     1461.14    442.89 o 
  16  10   5      374.22      382.74     32.15 o 
  17  10   5     1521.87     1547.21    204.04 o 
  18  10   5       39.71       83.28    110.38 o 
  19  10   5      693.17      853.86    453.53 o 
  20  10   5       31.64       54.97     40.46 o 
  21  10   5      995.57     1103.35    246.59 o 
  22  10   5     1175.10     1229.28    181.91 o 
  23  10   5        0.05       48.35    389.70 o 
   1  11   5      465.18      449.83     42.01 o 
   2  11   5      180.91      261.09    450.62 o 
   3  11   5     2971.94     3038.09    142.91 o 
   4  11   5      200.44      239.82    514.45 o 
   5  11   5      371.42      485.38     54.76 o 
   6  11   5     5455.23     5525.46    578.27 o 
   7  11   5      120.63      183.79    212.03 o 
   8  11   5     1293.51     1185.55    364.56 o 
   9  11   5       24.61      218.49     55.54 o 
  10  11   5        0.18      175.03    207.91 o 
  11  11   5     2503.96     2248.19     21.35 o 
  12  11   5      798.43      863.54    552.16 o 
  13  11   5      113.04      148.16     33.26 o 
  14  11   5      101.98      128.61    578.27 o 
  15  11   5       23.20      174.74     54.45 o 
  16  11   5      210.96      512.51    518.31 o 
  17  11   5      128.97      138.36      4.83 o 
  18  11   5      112.02      108.30     84.13 o 
  19  11   5      262.97      325.35    123.26 o 
  20  11   5       29.42       71.56    336.52 o 
  21  11   5       81.70      125.97     63.92 o 
   0  12   5      111.36      128.20    184.16 o 
   1  12   5      725.40      816.15    106.37 o 
   2  12   5     2313.45     2254.66    150.48 o 
   3  12   5      933.22     1185.55    477.70 o 
   4  12   5      130.90      209.53     46.89 o 
   5  12   5     2243.32     2049.08    167.29 o 
   6  12   5       12.97       79.10    151.35 o 
   7  12   5      213.39      261.09    119.91 o 
   8  12   5      287.88      350.67     51.49 o 
   9  12   5      229.34      526.05    395.50 o 
  10  12   5      216.29      258.87     38.60 o 
  11  12   5      350.74      340.39    111.21 o 
  12  12   5     1219.41     1210.03     49.09 o 
  13  12   5        0.90      107.34    457.39 o 
  14  12   5      180.71      176.49     13.39 o 
  15  12   5      334.34      271.73    253.36 o 
  16  12   5     1332.20     1349.14     52.87 o 
  17  12   5      388.34      581.17    114.11 o 
  18  12   5      190.46      310.80     33.56 o 
  19  12   5      720.45      748.46    169.23 o 
  20  12   5       76.54       65.05      7.94 o 
   1  13   5     1270.57     1150.78     30.54 o 
   2  13   5      770.55      797.78     38.68 o 
   3  13   5     1494.33     1440.31    163.32 o 
   4  13   5      259.37      374.23    163.42 o 
   5  13   5      183.53      215.28     71.22 o 
   6  13   5     4126.67     4191.00    574.40 o 
   7  13   5       82.91      109.29     68.82 o 
   8  13   5      131.09      215.64    184.70 o 
   9  13   5      630.63      612.40     79.05 o 
  10  13   5      273.42      579.24    535.72 o 
  11  13   5      648.73      605.80    125.66 o 
  12  13   5      305.35      329.75     25.14 o 
  13  13   5     1586.61     1572.08     69.27 o 
  14  13   5       45.64      112.17    427.42 o 
  15  13   5       61.74      143.28    115.48 o 
  16  13   5      335.42      253.36    532.82 o 
  17  13   5        0.51      187.60     55.50 o 
  18  13   5       50.62      372.30    546.36 o 
   0  14   5      201.60      182.41    102.16 o 
   1  14   5     2438.99     2685.37    498.97 o 
   2  14   5      836.00     1040.07     94.73 o 
   3  14   5       59.08       88.96     91.87 o 
   4  14   5      963.20      917.21     41.63 o 
   5  14   5      810.29      987.31    465.13 o 
   6  14   5      234.12      232.30      8.93 o 
   7  14   5       47.86       88.96    307.51 o 
   8  14   5      141.80      122.85     69.61 o 
   9  14   5     1301.49     1371.21    293.97 o 
  10  14   5        0.56       63.61     83.79 o 
  11  14   5      484.10      686.57    206.94 o 
  12  14   5     1737.11     1681.61     50.58 o 
  13  14   5      485.04      481.57     79.29 o 
  14  14   5        8.10       19.64     28.52 o 
  15  14   5      559.66      645.96    260.12 o 
   1  15   5      589.82      546.35     89.03 o 
   2  15   5      258.55      424.51    460.29 o 
   3  15   5       77.35      111.48     90.70 o 
   4  15   5      910.01      815.18    168.26 o 
   5  15   5      198.95      268.87    152.07 o 
   6  15   5        0.15       12.57    448.69 o 
   7  15   5       12.16       17.66     11.10 o 
   8  15   5        8.76      231.11    218.54 o 
   9  15   5        8.57       62.36    145.91 o 
  10  15   5      332.00      285.27    468.03 o 
  11  15   5      695.32      686.73     61.22 o 
  12  15   5      379.08      377.13     83.16 o 
   0  16   5     3080.27     2965.19     36.03 o 
   1  16   5      819.62      786.17    149.89 o 
   2  16   5      210.85      200.78     23.05 o 
   3  16   5      101.25      123.78    168.26 o 
   4  16   5     2550.34     2522.63    103.30 o 
   5  16   5        3.13      152.79    125.71 o 
   6  16   5       25.54       41.45     29.53 o 
   7  16   5        9.30       81.23    316.21 o 
   8  16   5      182.65      280.76    112.94 o 
   0   0   6   257955.91   251345.92    135.74 o 
   1   0   6    16671.55    16375.25     12.57 o 
   2   0   6    19294.81    19052.09    670.19 o 
   3   0   6    36917.70    37585.52     94.77 o 
   4   0   6    19007.61    18737.98    443.08 o 
   5   0   6      720.20      624.68     23.21 o 
   6   0   6    41697.81    40055.15    108.25 o 
   7   0   6    97478.61    96666.60    573.43 o 
   8   0   6    39315.64    37285.18     97.45 o 
   9   0   6     1518.19     1824.74    351.99 o 
  10   0   6     1619.56     1477.45    143.15 o 
  11   0   6    15204.99    15224.52      9.67 o 
  12   0   6       85.42      177.61     63.04 o 
  13   0   6       44.16      340.39    343.29 o 
  14   0   6     3195.56     3597.60    212.92 o 
  15   0   6       45.45      105.40     29.98 o 
  16   0   6      623.77      592.41    145.04 o 
  17   0   6     5372.79     5116.42     42.55 o 
  18   0   6       71.89      283.77    119.94 o 
  19   0   6     6080.32     6507.94    489.30 o 
  20   0   6     1424.73     1527.31    119.32 o 
  21   0   6     1321.08     1623.60    527.98 o 
  22   0   6     1211.48     1084.31    128.74 o 
  23   0   6      857.75     1201.99    211.77 o 
  24   0   6      587.68      613.94     30.23 o 
  25   0   6      137.99      191.47    416.78 o 
  26   0   6     3069.11     3138.59    184.06 o 
  27   0   6      651.39      644.99     84.13 o 
  28   0   6     2170.09     2115.06    221.26 o 
   1   1   6       93.17      401.53    130.97 o 
   2   1   6    83503.52    81234.17    442.89 o 
   3   1   6    37088.26    36385.08    115.95 o 
   4   1   6    12615.19    13132.89    549.26 o 
   5   1   6    10401.87    10524.84     48.33 o 
   6   1   6      959.27     2095.50     91.87 o 
   7   1   6    13316.64    13146.55     69.80 o 
   8   1   6     2463.90     2954.20    341.35 o 
   9   1   6      684.80      725.66    239.40 o 
  10   1   6     4678.67     4406.64    482.54 o 
  11   1   6     1218.54     1411.74     99.65 o 
  12   1   6     1391.05     1473.71    355.86 o 
  13   1   6      192.98      239.87     45.99 o 
  14   1   6     3168.79     2906.82    102.50 o 
  15   1   6       34.53      185.07     47.82 o 
  16   1   6     5992.30     6289.40    417.75 o 
  17   1   6     4262.63     4123.19     73.32 o 
  18   1   6     1610.52     1544.31      7.74 o 
  19   1   6      851.98      765.48     57.86 o 
  20   1   6      246.24      993.11    420.65 o 
  21   1   6      526.50      647.51     64.36 o 
  22   1   6      504.81      495.11    146.02 o 
  23   1   6       23.79       54.85     35.78 o 
  24   1   6        5.50       26.11     36.75 o 
  25   1   6       36.04      239.91    100.57 o 
  26   1   6        0.52       71.56     41.58 o 
  27   1   6      662.63      709.75    125.91 o 
  28   1   6       19.07       29.98     45.45 o 
   0   2   6    58021.90    55307.06     67.23 o 
   1   2   6     1708.47     1890.49    477.70 o 
   2   2   6      861.06      756.96     39.98 o 
   3   2   6     1391.23     1757.05     65.76 o 
   4   2   6    36696.96    34980.54     63.22 o 
   5   2   6     3298.40     3448.34    100.57 o 
   6   2   6      389.76      518.73     33.64 o 
   7   2   6    12063.65    11484.14    469.00 o 
   8   2   6     1230.00     1527.12    187.41 o 
   9   2   6      782.47     1593.62    558.93 o 
  10   2   6        2.95       60.55     57.34 o 
  11   2   6     3823.21     3806.13    218.54 o 
  12   2   6      211.68      525.46     79.28 o 
  13   2   6     1367.93     1424.40     79.29 o 
  14   2   6       51.04      180.34     34.54 o 
  15   2   6     1043.00     1026.96     98.63 o 
  16   2   6     1128.91     1161.47     28.24 o 
  17   2   6      169.43      434.18    340.39 o 
  18   2   6      380.85      549.43     76.51 o 
  19   2   6       63.15       77.36    448.69 o 
  20   2   6     4936.00     4880.19     89.13 o 
  21   2   6     4083.48     3891.23    351.02 o 
  22   2   6        0.16       14.38    165.24 o 
  23   2   6       32.12      230.15    321.05 o 
  24   2   6       22.65       96.61     67.67 o 
  25   2   6        3.20      100.57    216.61 o 
  26   2   6       79.33       89.47    189.25 o 
  27   2   6      354.93      374.23    140.22 o 
  28   2   6      253.41      421.26    278.93 o 
   1   3   6    29987.98    30524.71     78.21 o 
   2   3   6    10082.88     9902.12     84.13 o 
   3   3   6      235.92      420.05     56.50 o 
   4   3   6    18511.94    18114.89     66.72 o 
   5   3   6     3639.53     4133.25     76.55 o 
   6   3   6    26404.36    25995.98    473.83 o 
   7   3   6     2288.71     2148.09     24.38 o 
   8   3   6      495.90      570.53    550.23 o 
   9   3   6       27.02      122.74     22.73 o 
  10   3   6     3628.13     3634.97    213.71 o 
  11   3   6      149.61      280.37     61.01 o 
  12   3   6      905.56     1074.34    520.25 o 
  13   3   6     1861.73     1854.12     88.00 o 
  14   3   6        2.33      982.48    528.95 o 
  15   3   6     3123.11     3107.01     39.14 o 
  16   3   6     5412.87     5242.13    541.52 o 
  17   3   6       40.06       49.36     45.77 o 
  18   3   6     2382.26     2380.76    396.47 o 
  19   3   6      135.31      173.40     29.21 o 
  20   3   6      597.50     1010.52    556.03 o 
  21   3   6      184.83      367.25    115.93 o 
  22   3   6      359.65      410.01    125.71 o 
  23   3   6      353.67      390.13     55.08 o 
  24   3   6       39.81       86.06     82.20 o 
  25   3   6      812.71      969.12    129.81 o 
  26   3   6      282.82      299.77      9.67 o 
  27   3   6      605.17      574.22     74.44 o 
  28   3   6     1111.62     1181.68    567.63 o 
   0   4   6    20641.99    18600.90     98.40 o 
   1   4   6    15495.48    15164.56    358.76 o 
   2   4   6     2481.70     2097.66     82.01 o 
   3   4   6       93.01      398.41    552.16 o 
   4   4   6      746.20      603.54    184.66 o 
   5   4   6    31565.00    30251.76    205.97 o 
   6   4   6     8363.38     7344.35     94.03 o 
   7   4   6      203.68      273.66    130.55 o 
   8   4   6       24.86      159.82     78.56 o 
   9   4   6     1155.47     1408.93    562.80 o 
  10   4   6     3216.39     3305.91     83.62 o 
  11   4   6     1614.71     1638.11    546.36 o 
  12   4   6     2866.93     2889.51     48.49 o 
  13   4   6      784.82      965.07    241.75 o 
  14   4   6     4161.84     3983.70     49.87 o 
  15   4   6       36.94       88.96    300.74 o 
  16   4   6     4239.74     3955.03     22.81 o 
  17   4   6     1269.87     1338.33    280.43 o 
  18   4   6      138.27      163.48     45.90 o 
  19   4   6      758.19      984.41    506.71 o 
  20   4   6      291.93      378.54     75.01 o 
  21   4   6      509.37      803.58    544.42 o 
  22   4   6     1784.23     1652.85     27.18 o 
  23   4   6      843.68      849.03     44.48 o 
  24   4   6      536.05      533.08     46.16 o 
  25   4   6      413.77      457.39    223.38 o 
  26   4   6       24.26       94.31    180.40 o 
  27   4   6       17.59       24.18    102.50 o 
   1   5   6      263.26      531.54     55.05 o 
   2   5   6     6979.62     6898.61    260.12 o 
   3   5   6    10565.78    11144.22    122.04 o 
   4   5   6      789.44      794.88    507.68 o 
   5   5   6    22428.72    20512.92    148.42 o 
   6   5   6    13270.55    13023.61    148.92 o 
   7   5   6       21.22      409.23     99.24 o 
   8   5   6       19.72       88.96    568.60 o 
   9   5   6      272.14      352.03     80.37 o 
  10   5   6      643.49      701.08    270.76 o 
  11   5   6     3780.94     3773.08     37.60 o 
  12   5   6      894.59     1119.79    491.24 o 
  13   5   6       21.01       50.06     54.34 o 
  14   5   6     1479.01     1590.72    118.94 o 
  15   5   6     1220.76     1120.55    140.00 o 
  16   5   6      639.01      763.93    375.20 o 
  17   5   6      451.28      752.74     43.74 o 
  18   5   6      565.82      726.22    130.55 o 
  19   5   6       15.64      153.03     62.45 o 
  20   5   6      488.51      528.95     91.87 o 
  21   5   6        2.81        9.92     28.21 o 
  22   5   6     1841.41     1820.87    295.90 o 
  23   5   6      226.88      281.57     51.53 o 
  24   5   6       15.63       95.73    500.91 o 
  25   5   6       15.35       88.34    192.52 o 
  26   5   6     1161.98     1123.66    559.90 o 
  27   5   6      213.91      195.47     20.76 o 
   0   6   6      905.59     1048.13     78.78 o 
   1   6   6      600.64      630.49    234.02 o 
   2   6   6     1943.38     2267.53     75.19 o 
   3   6   6     9103.48     8922.55    556.99 o 
   4   6   6      328.72      303.33     32.79 o 
   5   6   6    13096.85    12656.15    438.05 o 
   6   6   6     2298.63     2202.58     92.83 o 
   7   6   6      409.78      452.56    383.90 o 
   8   6   6     1420.16     1447.79     46.70 o 
   9   6   6     3803.65     3735.54    183.73 o 
  10   6   6     3182.58     3137.70     95.47 o 
  11   6   6      233.42      234.98    325.88 o 
  12   6   6       24.24       30.29     14.17 o 
  13   6   6      424.86     1267.74    423.55 o 
  14   6   6      963.71     1000.39     68.72 o 
  15   6   6       11.22       72.53    418.71 o 
  16   6   6     1966.98     1908.30    127.92 o 
  17   6   6      434.10      502.84    175.03 o 
  18   6   6      248.24      279.48     20.24 o 
  19   6   6       19.90      361.66    474.80 o 
  20   6   6      667.89      949.16    101.87 o 
  21   6   6     1551.23     1648.74    528.95 o 
  22   6   6       41.67       79.53     11.97 o 
  23   6   6      623.63      644.99     59.95 o 
  24   6   6        3.31      161.56     96.77 o 
  25   6   6      516.38      638.22    451.59 o 
  26   6   6      156.13      162.36     90.62 o 
   1   7   6       37.84      630.93    118.09 o 
   2   7   6     1844.16     1891.46    260.12 o 
   3   7   6      337.50      334.63     16.12 o 
   4   7   6    11090.68    11126.35    360.69 o 
   5   7   6        1.00      137.67     57.65 o 
   6   7   6     3031.18     2948.40    532.82 o 
   7   7   6      248.60      317.68     40.79 o 
   8   7   6      320.19      543.46    337.48 o 
   9   7   6      662.07      679.33     21.52 o 
  10   7   6      656.10      738.79    282.37 o 
  11   7   6      681.68      736.83     55.73 o 
  12   7   6     1367.55     1393.45    323.95 o 
  13   7   6     1267.39     1445.53     57.60 o 
  14   7   6     1102.95     1105.29    295.90 o 
  15   7   6      198.60      339.98     48.13 o 
  16   7   6     1765.37     1807.33     87.03 o 
  17   7   6     1398.99     1473.59     48.36 o 
  18   7   6     1717.78     1695.16     84.13 o 
  19   7   6        4.17       78.95     62.21 o 
  20   7   6       92.60      383.90    431.28 o 
  21   7   6       37.15       70.81     66.58 o 
  22   7   6      517.76      705.91    121.84 o 
  23   7   6     1226.07     1180.79      6.86 o 
  24   7   6     1082.17     1084.01    327.81 o 
  25   7   6        5.40       49.40    157.71 o 
  26   7   6     1385.67     1485.32    191.47 o 
   0   8   6      423.17     1202.60    169.46 o 
   1   8   6    16860.96    16454.55    270.76 o 
   2   8   6    16868.59    15509.53     30.79 o 
   3   8   6    10231.23    10084.89    433.22 o 
   4   8   6     1422.69     1286.46    123.77 o 
   5   8   6      263.06      463.20    212.74 o 
   6   8   6     1477.16     1414.21    168.87 o 
   7   8   6     2572.18     2593.51     20.31 o 
   8   8   6        4.55       10.19     34.59 o 
   9   8   6     2068.93     2016.20    314.28 o 
  10   8   6     1873.80     1864.08     54.99 o 
  11   8   6       68.08      656.60    399.37 o 
  12   8   6     1011.76      906.16     79.29 o 
  13   8   6     1109.14     1142.03    211.77 o 
  14   8   6     1350.81     1382.25     74.96 o 
  15   8   6        0.07       74.46    268.83 o 
  16   8   6     1464.24     1463.04     86.44 o 
  17   8   6       33.59      317.18    367.46 o 
  18   8   6     1012.58     1122.76     88.86 o 
  19   8   6     1782.32     2016.20    169.23 o 
  20   8   6       31.77       45.18     47.86 o 
  21   8   6     1296.27     1432.13    317.18 o 
  22   8   6      629.20      668.22     47.38 o 
  23   8   6     1315.99     1398.29    486.40 o 
  24   8   6       21.97       93.12     83.90 o 
  25   8   6      278.67      342.32    205.00 o 
   1   9   6     7540.50     7810.73     98.69 o 
   2   9   6       15.06       59.95    351.02 o 
   3   9   6     7494.61     7752.91     73.25 o 
   4   9   6       27.97      329.75    357.79 o 
   5   9   6     7767.52     8118.18    163.56 o 
   6   9   6     4059.80     3909.60    308.47 o 
   7   9   6      602.27      757.91     62.33 o 
   8   9   6     8661.06     8297.86    311.38 o 
   9   9   6      162.22      336.02    123.92 o 
  10   9   6     1483.40     1733.84    502.84 o 
  11   9   6      991.54      983.33     72.99 o 
  12   9   6     3374.16     3909.60    558.93 o 
  13   9   6     1401.45     1593.37    128.12 o 
  14   9   6      517.87      574.40    183.73 o 
  15   9   6       37.70      191.97     76.68 o 
  16   9   6       99.82       80.26    149.89 o 
  17   9   6      198.17      221.31     26.38 o 
  18   9   6     4410.95     4219.04     56.09 o 
  19   9   6       80.28       99.41     40.85 o 
  20   9   6       46.93      106.37    325.88 o 
  21   9   6      234.10      472.57     88.81 o 
  22   9   6      120.87      302.67    111.21 o 
  23   9   6       95.98      152.57     81.33 o 
  24   9   6      301.92      477.70    325.88 o 
   0  10   6     2993.48     2590.79    202.71 o 
   1  10   6     3973.74     3963.75     58.02 o 
   2  10   6      312.05      393.64     23.38 o 
   3  10   6    10853.89    10280.22      1.93 o 
   4  10   6     2315.82     2122.78     96.56 o 
   5  10   6       80.56      825.82    228.21 o 
   6  10   6      150.89      176.03     36.10 o 
   7  10   6      448.66      455.46    507.68 o 
   8  10   6      384.36      755.83    135.97 o 
   9  10   6        3.19        2.90    364.56 o 
  10  10   6     1082.50     1028.92     26.95 o 
  11  10   6     1274.72     1373.15    549.26 o 
  12  10   6     2036.69     2195.14     74.26 o 
  13  10   6      721.34      842.26    371.33 o 
  14  10   6     2546.65     2341.86     47.03 o 
  15  10   6       37.56       80.26    223.38 o 
  16  10   6      838.91      884.87    133.83 o 
  17  10   6       59.84       68.66    234.02 o 
  18  10   6       40.84       64.53     12.09 o 
  19  10   6     2308.90     2402.04    558.93 o 
  20  10   6     1158.89     1082.99     35.46 o 
  21  10   6       51.00      104.44    267.86 o 
  22  10   6       21.24      268.11    199.27 o 
   1  11   6      151.77      113.30     41.78 o 
   2  11   6      164.64      249.49    380.03 o 
   3  11   6       50.41      197.32     63.83 o 
   4  11   6     2373.26     2376.90    118.94 o 
   5  11   6     4021.06     4103.17     98.69 o 
   6  11   6       29.06      160.52     87.03 o 
   7  11   6     2385.56     2607.37     44.59 o 
   8  11   6        3.21      115.07    384.87 o 
   9  11   6     1552.53     1593.66     15.06 o 
  10  11   6     6665.18     6548.55    502.84 o 
  11  11   6      188.36      460.12    119.71 o 
  12  11   6       56.00      181.80     62.86 o 
  13  11   6      168.69      156.95     19.67 o 
  14  11   6      352.57      622.75    218.54 o 
  15  11   6       23.09       17.77      6.59 o 
  16  11   6      340.75      445.79    209.84 o 
  17  11   6      330.39      519.16     84.86 o 
  18  11   6       36.22      341.35    410.98 o 
  19  11   6      430.91      413.14     19.17 o 
  20  11   6        0.68      203.07    339.42 o 
  21  11   6      441.67      561.19     83.57 o 
   0  12   6      450.08      698.53    199.17 o 
   1  12   6      647.63      672.07    468.03 o 
   2  12   6      571.86      515.81    142.49 o 
   3  12   6      118.44      177.93    126.68 o 
   4  12   6      240.29      430.13    202.05 o 
   5  12   6      314.30      426.45     87.03 o 
   6  12   6    10950.94    10226.41    111.62 o 
   7  12   6       96.64      126.68     80.26 o 
   8  12   6     2508.37     2295.90     57.29 o 
   9  12   6        0.66       21.27    295.90 o 
  10  12   6        2.06      182.96     51.38 o 
  11  12   6      638.17      695.28    371.33 o 
  12  12   6       29.75       93.34     98.11 o 
  13  12   6      399.92      757.16    535.72 o 
  14  12   6     1466.69     1466.93     14.15 o 
  15  12   6      588.53      686.57    163.42 o 
  16  12   6        1.87       10.15     17.35 o 
  17  12   6      996.16     1259.04    571.50 o 
  18  12   6      196.41      244.25    141.05 o 
  19  12   6      108.39      185.66     88.00 o 
   1  13   6       22.33       35.64     40.37 o 
   2  13   6      455.18      537.65    500.91 o 
   3  13   6     1909.01     1927.09     65.72 o 
   4  13   6     2779.53     2657.33    127.64 o 
   5  13   6       41.79       56.58     52.65 o 
   6  13   6       75.16      252.39    408.08 o 
   7  13   6        0.48      133.59     62.43 o 
   8  13   6      867.31      845.16    299.77 o 
   9  13   6       41.73      218.42    111.14 o 
  10  13   6       63.35      212.74    384.87 o 
  11  13   6       21.91       29.06     10.72 o 
  12  13   6        2.47      106.37    570.53 o 
  13  13   6      748.92      788.70     54.56 o 
  14  13   6      142.35      128.61     36.75 o 
  15  13   6      419.77      441.48     74.41 o 
  16  13   6      107.36      155.69    223.38 o 
  17  13   6        0.58       69.34     32.30 o 
   0  14   6      800.79      813.82    175.04 o 
   1  14   6      736.42      791.98    122.81 o 
   2  14   6      543.81      534.09     26.69 o 
   3  14   6      904.01     1178.78    465.13 o 
   4  14   6       39.39      179.88    133.19 o 
   5  14   6       40.01      117.97    289.13 o 
   6  14   6      207.41      183.71     28.44 o 
   7  14   6       80.87       72.53    120.88 o 
   8  14   6      367.38      510.57    161.74 o 
   9  14   6      145.15      261.09    349.09 o 
  10  14   6        1.19        9.46     98.62 o 
  11  14   6      143.17      191.47    363.59 o 
  12  14   6        7.60       35.55     24.36 o 
  13  14   6      174.51      241.75    486.40 o 
  14  14   6      194.15      203.10      2.90 o 
  15  14   6      135.46      422.58    528.95 o 
   1  15   6      315.06      321.31      6.70 o 
   2  15   6      249.85      506.71    378.10 o 
   3  15   6        0.03       63.25     84.24 o 
   4  15   6     2859.41     2740.49    173.09 o 
   5  15   6      319.61      365.87     57.22 o 
   6  15   6       15.12       15.47    364.56 o 
   7  15   6      485.12      565.65     41.40 o 
   8  15   6      954.98      996.01     73.49 o 
   9  15   6      292.85      337.15     63.43 o 
  10  15   6     1224.13     1198.12      6.77 o 
  11  15   6      398.56      500.55     50.89 o 
  12  15   6      487.73      543.46    336.52 o 
   0  16   6      573.13      575.78     65.23 o 
   1  16   6       56.76       77.36    468.03 o 
   2  16   6       72.41       93.62     20.13 o 
   3  16   6      146.88      171.16    371.33 o 
   4  16   6       57.55      118.11     43.11 o 
   5  16   6      250.52      266.89     23.21 o 
   6  16   6      714.99      802.36    116.05 o 
   7  16   6        9.26       82.20    250.45 o 
   1   1   7    17699.28    17193.73     72.83 o 
   2   1   7     2769.06     2866.20     44.48 o 
   3   1   7    11206.17    11190.80     82.04 o 
   4   1   7        3.43      370.36    109.27 o 
   5   1   7    22824.71    22409.25    128.66 o 
   6   1   7       17.48       65.76    186.63 o 
   7   1   7    18305.36    19456.08    278.95 o 
   8   1   7     2794.38     2845.89    228.21 o 
   9   1   7     5817.08     6038.70    113.25 o 
  10   1   7     3306.79     3348.74    163.42 o 
  11   1   7      118.71      251.88     78.21 o 
  12   1   7      213.00      263.03    279.46 o 
  13   1   7     5220.99     5247.86     33.46 o 
  14   1   7     1926.13     2119.67     90.90 o 
  15   1   7      269.13      486.78     79.50 o 
  16   1   7     9876.94    10280.22    340.39 o 
  17   1   7     1021.54     1189.08    123.30 o 
  18   1   7      177.49      182.76     45.45 o 
  19   1   7     6320.45     6253.11    130.31 o 
  20   1   7     3889.87     3807.10    195.33 o 
  21   1   7     4459.11     4122.13     30.01 o 
  22   1   7      124.19      183.73    373.26 o 
  23   1   7      612.55      652.32    150.67 o 
  24   1   7       18.67       47.38    418.71 o 
  25   1   7       90.66      128.67    100.85 o 
  26   1   7      619.17      813.25    303.64 o 
  27   1   7      188.91      263.19    100.93 o 
  28   1   7       16.56       39.65     84.13 o 
   0   2   7     2597.90     3126.25    175.63 o 
   1   2   7     4062.26     4187.13    312.34 o 
   2   2   7     1404.22     1334.49     42.61 o 
   3   2   7      307.49      509.61    351.99 o 
   4   2   7    16325.94    15967.72     28.80 o 
   5   2   7     9968.47     9427.33    178.90 o 
   6   2   7    15050.57    14551.71     20.30 o 
   7   2   7     2714.75     2842.99    205.97 o 
   8   2   7    20032.30    19290.54     32.60 o 
   9   2   7       62.53      112.17    514.45 o 
  10   2   7     1141.80     1189.79     40.06 o 
  11   2   7      482.84      526.05    364.56 o 
  12   2   7     1952.10     2039.76    105.76 o 
  13   2   7       90.25      114.11     69.62 o 
  14   2   7     5271.06     5143.34    125.99 o 
  15   2   7     6326.51     6209.13    442.89 o 
  16   2   7     2373.21     2510.65     51.86 o 
  17   2   7        0.82      220.48    372.30 o 
  18   2   7      710.95      693.89     63.78 o 
  19   2   7      366.48      866.44    429.35 o 
  20   2   7       10.61       21.38     77.28 o 
  21   2   7      319.93      409.04    160.52 o 
  22   2   7      306.45      259.76     13.16 o 
  23   2   7      236.40      209.84    448.69 o 
  24   2   7      367.65      454.88     40.55 o 
  25   2   7        2.35      209.84    283.33 o 
  26   2   7       28.63       35.01     56.09 o 
  27   2   7       65.85       80.26    260.12 o 
  28   2   7      523.39      520.47     18.15 o 
   1   3   7      273.51      254.20     63.66 o 
   2   3   7     4760.73     4709.31     26.11 o 
   3   3   7     3238.68     3091.66     44.04 o 
   4   3   7     9943.91     9643.94    277.53 o 
   5   3   7     4785.20     4659.08     37.18 o 
   6   3   7      363.23      700.11    386.80 o 
   7   3   7    48060.09    46127.49    449.85 o 
   8   3   7     2412.51     2570.30    347.15 o 
   9   3   7     3728.79     3662.42     78.33 o 
  10   3   7      724.44      674.00    168.26 o 
  11   3   7     1125.04     1325.52     48.93 o 
  12   3   7        1.52      254.32    317.18 o 
  13   3   7    26222.97    25150.37    174.28 o 
  14   3   7      694.44      905.12    446.76 o 
  15   3   7     3015.32     2902.45     71.09 o 
  16   3   7     2637.03     2516.15    266.89 o 
  17   3   7       43.30      182.10     40.27 o 
  18   3   7     2139.53     2192.20    421.61 o 
  19   3   7      672.61      657.96     60.45 o 
  20   3   7      141.14      123.78    299.77 o 
  21   3   7      201.86      408.41     96.18 o 
  22   3   7      360.47      348.12    175.99 o 
  23   3   7      217.38      295.46     45.96 o 
  24   3   7      224.71      270.76    297.84 o 
  25   3   7      166.34      222.22    108.15 o 
  26   3   7        9.74       49.32    223.38 o 
  27   3   7       45.34       58.82     16.45 o 
  28   3   7        5.56       36.75    448.69 o 
   0   4   7      146.26      546.41     77.61 o 
   1   4   7     3103.91     2987.08    202.10 o 
   2   4   7     3671.64     3716.70     47.69 o 
   3   4   7     5229.76     5211.19    301.71 o 
   4   4   7    13017.53    12356.43     83.44 o 
   5   4   7     8122.12     8463.22    304.61 o 
   6   4   7     4001.30     4624.82     66.48 o 
   7   4   7    14241.62    14645.28    422.58 o 
   8   4   7     2685.38     2835.99     90.46 o 
   9   4   7      498.01      830.66    499.94 o 
  10   4   7      985.02     1131.18    142.30 o 
  11   4   7      725.11      948.63    526.05 o 
  12   4   7        0.24      111.45     30.43 o 
  13   4   7     7399.89     6968.23    223.38 o 
  14   4   7     9320.21     9145.76     25.63 o 
  15   4   7      628.08      773.60    329.75 o 
  16   4   7     1003.44     1085.96     59.97 o 
  17   4   7     4076.87     4079.79    325.88 o 
  18   4   7     6442.49     6612.23     71.25 o 
  19   4   7       67.61       56.09     73.49 o 
  20   4   7      113.23      190.58     45.25 o 
  21   4   7      302.21      311.38    252.39 o 
  22   4   7      841.12      741.26     16.40 o 
  23   4   7      559.92      691.41    175.99 o 
  24   4   7      125.96      141.22     47.81 o 
  25   4   7      212.92      361.66    534.75 o 
  26   4   7        2.63       32.51    126.63 o 
  27   4   7      112.46      118.94    102.50 o 
   1   5   7      410.41      385.65     11.40 o 
   2   5   7      136.25      919.62    262.06 o 
   3   5   7     1331.66     1352.08     32.31 o 
   4   5   7    13175.70    13014.91     72.53 o 
   5   5   7     8306.60     8605.54     89.97 o 
   6   5   7     1801.10     2515.18    375.20 o 
   7   5   7     8268.25     8351.66     84.76 o 
   8   5   7      933.57     1096.58    502.84 o 
   9   5   7     2002.34     1986.12     51.76 o 
  10   5   7     9637.85     9293.88    528.95 o 
  11   5   7     1877.56     1842.91     73.28 o 
  12   5   7     3336.32     3209.49    552.16 o 
  13   5   7     5551.59     5472.13     24.03 o 
  14   5   7     4135.30     3760.68    418.71 o 
  15   5   7      245.11      385.90     56.67 o 
  16   5   7      333.52      493.17    179.86 o 
  17   5   7     8939.66     8821.09     52.48 o 
  18   5   7      341.05      316.21     84.13 o 
  19   5   7      565.65      531.14     97.65 o 
  20   5   7      209.02      234.02     36.75 o 
  21   5   7      172.30      242.06     62.85 o 
  22   5   7       88.81      265.93    347.15 o 
  23   5   7     1533.99     1468.25     51.91 o 
  24   5   7     1058.57      969.91    502.84 o 
  25   5   7        0.15       53.19     40.54 o 
  26   5   7     1100.09     1154.60    549.26 o 
  27   5   7       34.53       68.80     70.59 o 
   0   6   7     4799.57     5209.53    167.69 o 
   1   6   7     4610.04     4508.17    146.02 o 
   2   6   7     1062.98     1014.45     33.67 o 
   3   6   7     2267.84     2259.89    216.61 o 
   4   6   7      337.29      371.59     56.60 o 
   5   6   7      777.57      919.62    252.39 o 
   6   6   7      597.39      847.70    106.14 o 
   7   6   7      557.38      658.53    204.04 o 
   8   6   7     2237.04     2211.45    150.53 o 
   9   6   7      843.53     1038.56    293.97 o 
  10   6   7      153.91      246.35     33.34 o 
  11   6   7    11672.06    12015.03    179.86 o 
  12   6   7      304.85      403.75     48.98 o 
  13   6   7     1658.16     1955.28    354.89 o 
  14   6   7    16995.92    16327.50     57.57 o 
  15   6   7     3610.52     3676.55      9.67 o 
  16   6   7      652.63      657.07     46.84 o 
  17   6   7       70.88       86.06      4.84 o 
  18   6   7     2295.46     2161.99     61.89 o 
  19   6   7       39.08      279.46    575.37 o 
  20   6   7      419.46      357.95     28.77 o 
  21   6   7      187.39      337.48    321.05 o 
  22   6   7     1268.86     1263.08     73.85 o 
  23   6   7       76.44      113.14    234.02 o 
  24   6   7      145.30      138.70     63.65 o 
  25   6   7     1671.17     1645.84     63.82 o 
  26   6   7      194.38      212.23     14.94 o 
   1   7   7     3534.76     3568.18     53.96 o 
   2   7   7      114.94      275.60    238.85 o 
   3   7   7     7279.16     7118.63     65.67 o 
   4   7   7       39.26       72.53    512.51 o 
   5   7   7     1754.95     1992.42    135.47 o 
   6   7   7     7447.43     7029.15    544.42 o 
   7   7   7     3665.95     3609.77     33.16 o 
   8   7   7     1505.69     1314.16     83.16 o 
   9   7   7     4928.26     4900.20     49.00 o 
  10   7   7     2897.63     3391.28    480.60 o 
  11   7   7     1194.16     1506.10    139.17 o 
  12   7   7       59.32      292.04    459.33 o 
  13   7   7     2248.10     2228.25     23.54 o 
  14   7   7     4304.91     4155.22    579.24 o 
  15   7   7     1066.54     1079.32     52.42 o 
  16   7   7       71.81      116.04    486.40 o 
  17   7   7      791.52      769.85     77.38 o 
  18   7   7       71.06       60.92     34.81 o 
  19   7   7       23.42       76.45     29.54 o 
  20   7   7      542.24      489.30    245.62 o 
  21   7   7     1704.55     1629.02     83.60 o 
  22   7   7      144.78      211.77    568.60 o 
  23   7   7       94.36      118.89     26.31 o 
  24   7   7     1684.65     1747.38    408.08 o 
  25   7   7      708.49      660.09     71.67 o 
   0   8   7        5.74      161.48    138.98 o 
   1   8   7      144.93      131.51      7.74 o 
   2   8   7     4646.73     4459.06     93.07 o 
   3   8   7     1242.11     1396.35    120.88 o 
   4   8   7     2347.91     2267.50     33.41 o 
   5   8   7     8506.06     9280.34    326.85 o 
   6   8   7      951.00      929.56     28.91 o 
   7   8   7     4079.33     4275.13    459.33 o 
   8   8   7     2195.35     2244.90     60.12 o 
   9   8   7     3145.11     3355.51    205.00 o 
  10   8   7     3451.94     3381.85     50.42 o 
  11   8   7      814.25      637.26     69.62 o 
  12   8   7       15.84       13.06      7.84 o 
  13   8   7       43.73      193.40     54.15 o 
  14   8   7     1151.05     1159.79     47.41 o 
  15   8   7        2.43       41.58    352.96 o 
  16   8   7      443.72      382.52     55.71 o 
  17   8   7      307.36      409.04    211.77 o 
  18   8   7     1107.21     1059.60     69.21 o 
  19   8   7      424.26      375.20      5.80 o 
  20   8   7       74.86       95.97     35.88 o 
  21   8   7       28.11       44.48    184.70 o 
  22   8   7      455.10      491.39     98.63 o 
  23   8   7      602.95      739.76    413.88 o 
  24   8   7      139.68      180.94    146.10 o 
   1   9   7     1258.03     1251.38    147.51 o 
   2   9   7      540.29      571.50    270.76 o 
   3   9   7     2303.90     2527.82     88.13 o 
   4   9   7     2497.50     2457.16    163.42 o 
   5   9   7        0.69      195.32    117.68 o 
   6   9   7     1023.47     1369.28    428.38 o 
   7   9   7    14210.36    13899.76     86.28 o 
   8   9   7      163.70      615.01    251.42 o 
   9   9   7      226.21      848.65    111.94 o 
  10   9   7     3380.87     3640.77    312.34 o 
  11   9   7     5716.77     5628.93     12.98 o 
  12   9   7     1618.35     1672.92    184.70 o 
  13   9   7     7531.38     7113.21     51.10 o 
  14   9   7        0.17       62.86     23.21 o 
  15   9   7      307.04      456.44     52.88 o 
  16   9   7     1405.50     1326.73    514.45 o 
  17   9   7      710.82      737.33     63.81 o 
  18   9   7     1436.61     1427.30    255.29 o 
  19   9   7      787.73      792.22     35.13 o 
  20   9   7      504.83      451.59    297.84 o 
  21   9   7      478.37      509.71     66.02 o 
  22   9   7       83.70      295.90    546.36 o 
  23   9   7       36.68      153.10     91.36 o 
   0  10   7        1.08       28.69     31.98 o 
   1  10   7       60.82      385.83    575.37 o 
   2  10   7     7199.60     6875.07     74.53 o 
   3  10   7       12.83       78.33     50.28 o 
   4  10   7      255.21      501.35    110.76 o 
   5  10   7        5.41      206.94    410.98 o 
   6  10   7       10.02       67.12     56.49 o 
   7  10   7      465.05      577.30    157.62 o 
   8  10   7      723.72      922.42    120.88 o 
   9  10   7      507.52      591.81     34.81 o 
  10  10   7      273.23      311.17     50.59 o 
  11  10   7      296.19      302.67    168.26 o 
  12  10   7      392.27      409.28     33.97 o 
  13  10   7       53.31      335.55    471.90 o 
  14  10   7       75.99      136.11     28.99 o 
  15  10   7     1067.25     1201.99    534.75 o 
  16  10   7      395.04      445.32     60.47 o 
  17  10   7      445.52      452.56    364.56 o 
  18  10   7      121.29      173.60     69.29 o 
  19  10   7       39.52      119.91    531.85 o 
  20  10   7       27.00       55.47     53.81 o 
  21  10   7       17.43       33.85    448.69 o 
  22  10   7      709.55      691.47     48.96 o 
   1  11   7      404.57      429.67     92.05 o 
   2  11   7     1667.33     1762.85     94.77 o 
   3  11   7      193.73      404.01    175.29 o 
   4  11   7      133.83      205.97    289.13 o 
   5  11   7      691.65      708.15     29.32 o 
   6  11   7       98.39      171.16    578.27 o 
   7  11   7     2572.14     2314.90     46.27 o 
   8  11   7     1340.24     1356.71     63.82 o 
   9  11   7       44.41      642.34     93.08 o 
  10  11   7     1152.78     1133.33    182.76 o 
  11  11   7      803.49      869.38     81.68 o 
  12  11   7      552.71      572.47    410.01 o 
  13  11   7       57.76      204.96     57.04 o 
  14  11   7       25.49      177.93    265.93 o 
  15  11   7      354.61      333.66     40.70 o 
  16  11   7       62.00      233.05    134.41 o 
  17  11   7      116.28      112.79     14.13 o 
  18  11   7        2.97      170.19    275.60 o 
  19  11   7       79.04      118.24     48.11 o 
  20  11   7        0.14        0.00      9.67 o 
  21  11   7      337.68      473.46    142.47 o 
   0  12   7       27.20      105.68    257.52 o 
   1  12   7       23.44       44.48     56.09 o 
   2  12   7     3576.94     3372.62    111.91 o 
   3  12   7        0.33       34.81     63.82 o 
   4  12   7       47.01       90.29     59.17 o 
   5  12   7      634.88      764.90    117.01 o 
   6  12   7      904.32      856.53     47.28 o 
   7  12   7      533.78      589.87    314.28 o 
   8  12   7       22.44       16.80     20.69 o 
   9  12   7       14.02      107.34    541.52 o 
  10  12   7        7.09       52.77     52.09 o 
  11  12   7      308.88      325.88    380.03 o 
  12  12   7     1580.81     1553.69     58.26 o 
  13  12   7       61.76       98.63    559.90 o 
  14  12   7      134.41      196.09     88.90 o 
  15  12   7       54.52      240.78    191.47 o 
  16  12   7     1488.44     1454.61     75.01 o 
  17  12   7      744.83      825.82    523.15 o 
  18  12   7        7.24       11.51      7.34 o 
  19  12   7       32.19      142.15     36.75 o 
   1  13   7      314.21      306.88     82.00 o 
   2  13   7      784.16      746.53      9.67 o 
   3  13   7       98.55      165.79     79.46 o 
   4  13   7      224.95      192.43      9.67 o 
   5  13   7        4.29      309.95    133.11 o 
   6  13   7       29.61      243.69    292.04 o 
   7  13   7      409.72      489.77     75.24 o 
   8  13   7      197.03      476.73    488.34 o 
   9  13   7       17.28       36.29     28.97 o 
  10  13   7        1.29       26.11    119.91 o 
  11  13   7     2149.68     2254.89     74.05 o 
  12  13   7      132.05      293.00    317.18 o 
  13  13   7     2341.26     2386.05    130.15 o 
  14  13   7       48.02       73.49    149.89 o 
  15  13   7      130.59      161.70     51.53 o 
  16  13   7     1518.90     1476.62    251.42 o 
  17  13   7       63.89       75.81     94.84 o 
   0  14   7     2149.46     2184.86     42.21 o 
   1  14   7     1201.03     1138.16    336.52 o 
   2  14   7      624.00      622.18     41.33 o 
   3  14   7       34.11       87.03    135.38 o 
   4  14   7      889.87      968.26    143.97 o 
   5  14   7     2749.07     2642.82      0.97 o 
   6  14   7      401.86      406.14     83.00 o 
   7  14   7      757.14     1043.40    578.27 o 
   8  14   7      765.20      719.15     18.15 o 
   9  14   7       49.63      112.17    552.16 o 
  10  14   7      384.44      538.16    101.35 o 
  11  14   7        8.11       36.75     85.10 o 
  12  14   7     1529.61     1542.42    143.79 o 
  13  14   7        8.75       24.18    250.45 o 
  14  14   7      185.58      292.73    128.57 o 
   1  15   7      462.46      552.09     60.09 o 
   2  15   7       11.11       65.76    486.40 o 
   3  15   7     1555.02     1568.43     99.85 o 
   4  15   7      545.89      675.94    200.17 o 
   5  15   7        2.22       85.27     47.14 o 
   6  15   7       11.39       98.63    371.33 o 
   7  15   7        2.66       49.47     52.86 o 
   8  15   7      131.78      158.59    428.38 o 
   9  15   7      413.14      390.55     14.61 o 
  10  15   7      134.35      102.50    299.77 o 
  11  15   7      341.51      463.77     57.73 o 
   0  16   7      929.75      961.33     27.38 o 
   1  16   7      599.37      590.84    195.33 o 
   2  16   7      615.08      617.84     43.79 o 
   3  16   7       27.23       74.46     54.15 o 
   4  16   7     1057.83     1070.17    105.59 o 
   5  16   7      889.10      824.85     23.21 o 
   6  16   7       26.96      313.86    181.23 o 
   0   0   8      271.66      317.94    136.70 o 
   1   0   8      281.37      995.05    205.00 o 
   2   0   8     1222.49     1261.87    227.71 o 
   3   0   8    19389.13    19099.30    566.66 o 
   4   0   8      885.92     1180.72    226.66 o 
   5   0   8    87014.77    84864.30    502.84 o 
   6   0   8    18495.97    17957.11   1000.80 o 
   7   0   8     9133.84     9635.23     15.47 o 
   8   0   8     7571.16     7353.24    150.33 o 
   9   0   8       14.95      733.96    319.11 o 
  10   0   8     3663.29     3874.25    167.92 o 
  11   0   8    16786.76    17022.18    285.27 o 
  12   0   8     3665.32     3775.78    226.64 o 
  13   0   8      581.18      551.19    234.02 o 
  14   0   8     3967.90     3918.39    199.07 o 
  15   0   8     2982.49     2757.90    354.89 o 
  16   0   8       25.18      252.57    145.19 o 
  17   0   8     8740.88     8192.46    338.45 o 
  18   0   8      808.74      910.60     81.17 o 
  19   0   8     5635.03     5275.98    307.51 o 
  20   0   8      500.14      630.86     67.95 o 
  21   0   8     1763.16     2274.39    122.81 o 
  22   0   8      203.24      314.24     74.77 o 
  23   0   8      115.21      207.91    475.77 o 
  24   0   8      627.95      698.49    175.99 o 
  25   0   8     1099.38     1160.41    445.79 o 
  26   0   8       13.03      102.83    163.26 o 
  27   0   8     1425.80     1465.98     73.49 o 
  28   0   8     2482.41     2441.78    323.83 o 
   1   1   8     3640.31     3995.89    144.22 o 
   2   1   8     2324.09     2848.79    100.57 o 
   3   1   8    18536.82    18112.42    168.17 o 
   4   1   8    11985.57    12407.63    498.97 o 
   5   1   8     1275.80     1293.62     32.83 o 
   6   1   8    21566.88    20267.45    130.55 o 
   7   1   8     6046.74     6215.81    127.70 o 
   8   1   8     1496.54     1723.20    149.89 o 
   9   1   8      578.49      621.73    240.55 o 
  10   1   8      217.52      570.53    126.68 o 
  11   1   8      656.82      636.79     24.67 o 
  12   1   8     2775.36     2788.84    253.36 o 
  13   1   8     5358.64     5078.80     61.84 o 
  14   1   8     2676.48     3184.35    333.62 o 
  15   1   8      136.87      223.31     63.75 o 
  16   1   8     1289.56     1518.20    468.03 o 
  17   1   8     2319.78     2428.96    109.06 o 
  18   1   8       11.03      248.52    271.73 o 
  19   1   8       91.02      210.55     41.47 o 
  20   1   8     7941.92     8467.09    512.51 o 
  21   1   8      641.43     1153.09     70.60 o 
  22   1   8      560.00      765.87    321.05 o 
  23   1   8       30.14       41.43     25.29 o 
  24   1   8      423.98      534.75    178.90 o 
  25   1   8     1895.77     1760.86     50.59 o 
  26   1   8        9.01      199.20    209.84 o 
  27   1   8      593.13      559.82     26.46 o 
  28   1   8       20.98       29.98    129.58 o 
   0   2   8     8807.77     8156.62     47.99 o 
   1   2   8    23196.61    22456.74     38.68 o 
   2   2   8     1202.70     1531.14     61.04 o 
   3   2   8        3.07      200.17    465.13 o 
   4   2   8     8521.16     8321.99    100.06 o 
   5   2   8     9875.96     9284.21    415.81 o 
   6   2   8      263.73      270.76     23.98 o 
   7   2   8     8544.53     8499.97    183.73 o 
   8   2   8     5256.34     5034.49    100.47 o 
   9   2   8       51.87      211.77    106.37 o 
  10   2   8     3918.11     4244.94    107.94 o 
  11   2   8    13739.56    13001.37    294.94 o 
  12   2   8     1838.31     1924.58     70.37 o 
  13   2   8     7295.07     7496.22    338.45 o 
  14   2   8       61.81      210.55     81.48 o 
  15   2   8      270.68      308.47    140.22 o 
  16   2   8      926.19     1096.53     68.91 o 
  17   2   8     1269.54     1192.32     18.37 o 
  18   2   8      452.32      598.37     96.48 o 
  19   2   8      111.48      128.61     56.09 o 
  20   2   8        1.12       91.26     65.20 o 
  21   2   8     3990.08     3831.27     71.56 o 
  22   2   8       42.42      125.34    130.15 o 
  23   2   8        2.51       52.22    504.78 o 
  24   2   8      825.46      788.96     23.12 o 
  25   2   8       23.03       46.42    252.39 o 
  26   2   8      144.38      160.90    115.57 o 
  27   2   8      129.83      146.98     84.13 o 
  28   2   8        9.84       27.85     26.03 o 
   1   3   8     3993.12     4801.85     81.77 o 
   2   3   8      898.39     1075.31    307.51 o 
   3   3   8      801.50      975.30     13.45 o 
   4   3   8    23190.75    22095.08    307.51 o 
   5   3   8      176.09      383.22     61.88 o 
   6   3   8    21636.21    21425.92    448.69 o 
   7   3   8     1579.37     1495.56     39.97 o 
   8   3   8     1892.11     2813.02    375.20 o 
   9   3   8    20873.23    20463.15     82.70 o 
  10   3   8    13376.99    13252.79    122.81 o 
  11   3   8     1949.47     1857.38     28.06 o 
  12   3   8     4518.40     4616.48    167.29 o 
  13   3   8      393.09      642.06    116.30 o 
  14   3   8     4033.48     4032.41    359.73 o 
  15   3   8        1.24       21.13    103.81 o 
  16   3   8      282.09     1241.63    496.07 o 
  17   3   8       17.09       57.51     45.55 o 
  18   3   8      860.50      950.57    163.42 o 
  19   3   8     1670.82     1771.00     85.72 o 
  20   3   8     2438.30     2509.38    571.50 o 
  21   3   8      130.69      154.51    131.17 o 
  22   3   8      229.34      243.69    166.32 o 
  23   3   8      130.81      147.59     36.84 o 
  24   3   8     1524.29     1614.90    537.65 o 
  25   3   8       46.28       80.93     46.31 o 
  26   3   8      272.69      325.88    140.22 o 
  27   3   8        2.44       38.33     66.18 o 
   0   4   8        3.99      257.09    143.22 o 
   1   4   8      413.72     1272.58    276.56 o 
   2   4   8    31616.03    29089.99     39.04 o 
   3   4   8     1586.86     1635.20    502.84 o 
   4   4   8     6233.18     6647.42     34.66 o 
   5   4   8    22306.53    21670.57    102.50 o 
   6   4   8     1300.65     1732.38     57.06 o 
   7   4   8      197.44      420.65    250.45 o 
   8   4   8     9132.62     9607.53    122.03 o 
   9   4   8     1319.07     1508.53    256.26 o 
  10   4   8      861.68      814.17     52.20 o 
  11   4   8      188.93      904.15    253.36 o 
  12   4   8     1976.53     1923.61     28.60 o 
  13   4   8     1443.76     1390.55    299.77 o 
  14   4   8      502.20      495.21     44.48 o 
  15   4   8      116.85      308.47    347.15 o 
  16   4   8     1031.90     1068.80     52.20 o 
  17   4   8       24.88      163.42    156.65 o 
  18   4   8      410.20      400.69      5.56 o 
  19   4   8      562.83      693.34    118.94 o 
  20   4   8        7.33       68.40    158.01 o 
  21   4   8     2261.08     2203.80    214.67 o 
  22   4   8     1171.61     1212.28    147.62 o 
  23   4   8      824.65      816.15    344.25 o 
  24   4   8       58.25       91.53     96.74 o 
  25   4   8      192.38      378.10    122.81 o 
  26   4   8       31.13      264.67    175.40 o 
  27   4   8      117.12      205.97    373.26 o 
   1   5   8      394.88      623.54     78.16 o 
   2   5   8     4014.65     4204.54    422.58 o 
   3   5   8     4342.48     4649.96     60.56 o 
   4   5   8     8503.54     8609.24    178.90 o 
   5   5   8      714.94      687.97     57.37 o 
   6   5   8    19214.33    19382.63    241.75 o 
   7   5   8      305.62      481.53     62.91 o 
   8   5   8      420.73      697.21    331.68 o 
   9   5   8     2654.70     2551.37     39.98 o 
  10   5   8        6.50      154.72     97.67 o 
  11   5   8       36.77      105.27     37.48 o 
  12   5   8       92.68      127.64    168.26 o 
  13   5   8      876.13      896.47     56.17 o 
  14   5   8        1.84      163.42    130.55 o 
  15   5   8     2588.72     2526.25     58.86 o 
  16   5   8      559.19      585.04     91.87 o 
  17   5   8      353.32      330.22     33.43 o 
  18   5   8      186.30      378.10    462.23 o 
  19   5   8      224.50      245.02      4.21 o 
  20   5   8      135.30      199.20    502.84 o 
  21   5   8      129.60       92.93     60.08 o 
  22   5   8     1284.63     1249.37    252.39 o 
  23   5   8      878.31      898.17     28.90 o 
  24   5   8      142.06      215.64    402.27 o 
  25   5   8        6.38      124.15    123.98 o 
  26   5   8     1078.10     1176.84    502.84 o 
   0   6   8      121.63      167.84     49.44 o 
   1   6   8      135.80      169.23    489.30 o 
   2   6   8     2582.75     2756.04    114.14 o 
   3   6   8     1373.83     1636.17    273.66 o 
   4   6   8      987.54      934.44     36.94 o 
   5   6   8     1682.54     1713.53     35.78 o 
   6   6   8      979.20      982.43     15.49 o 
   7   6   8      581.95      812.28    489.30 o 
   8   6   8     4286.46     4097.72     22.23 o 
   9   6   8    11630.95    11467.70      9.67 o 
  10   6   8      200.16      375.19     74.78 o 
  11   6   8      641.70      678.84     87.03 o 
  12   6   8       17.62      231.04     70.90 o 
  13   6   8       23.88       40.61    457.39 o 
  14   6   8        5.82       98.66     43.76 o 
  15   6   8     1173.28     1409.89    105.40 o 
  16   6   8       39.32       34.17     15.75 o 
  17   6   8       45.04      323.95    428.38 o 
  18   6   8      568.83      596.54    106.16 o 
  19   6   8      461.46      665.30    467.06 o 
  20   6   8      572.40      522.81     35.72 o 
  21   6   8       31.58      173.09     97.67 o 
  22   6   8      456.60      562.05     82.40 o 
  23   6   8     2205.56     2263.76    289.13 o 
  24   6   8       77.91      130.09     68.18 o 
  25   6   8        8.54       76.39    570.53 o 
  26   6   8      351.88      393.75     60.10 o 
   1   7   8    12381.63    11995.90    139.03 o 
   2   7   8      205.83      914.79    313.31 o 
   3   7   8      823.80      802.24     41.84 o 
   4   7   8      164.55      336.52    146.98 o 
   5   7   8      997.92      993.14     21.87 o 
   6   7   8      153.03      859.67    318.14 o 
   7   7   8      203.91      275.19     44.48 o 
   8   7   8        3.05       55.12    289.13 o 
   9   7   8        2.49       14.95     21.83 o 
  10   7   8      613.96      829.69    549.26 o 
  11   7   8       27.19       51.67     33.27 o 
  12   7   8     1201.99     1659.38    370.36 o 
  13   7   8     2617.13     2719.13    152.45 o 
  14   7   8     3551.11     3639.80    434.18 o 
  15   7   8      788.45      804.54     65.00 o 
  16   7   8       49.17       76.39      9.67 o 
  17   7   8     1700.09     1832.17     43.01 o 
  18   7   8     1384.48     1526.90    228.21 o 
  19   7   8     1180.67     1156.48     26.16 o 
  20   7   8     1421.18     1673.88    485.44 o 
  21   7   8        8.52       64.55    146.67 o 
  22   7   8     2141.67     2164.16    105.40 o 
  23   7   8     1257.53     1266.21     20.12 o 
  24   7   8       54.65       80.26    100.57 o 
  25   7   8       55.51      115.03    168.12 o 
   0   8   8     3395.15     3412.87    277.99 o 
   1   8   8    19836.45    18999.70    420.65 o 
   2   8   8     7187.82     7066.29     90.51 o 
   3   8   8     5286.92     5193.78    325.88 o 
   4   8   8     2346.29     2353.20    100.44 o 
   5   8   8     1676.40     1701.93    155.69 o 
   6   8   8      208.04      189.37     25.33 o 
   7   8   8      273.38      356.82    420.65 o 
   8   8   8     1529.89     1562.66     22.71 o 
   9   8   8     8262.90     7957.48    381.00 o 
  10   8   8     1540.28     1433.83     45.76 o 
  11   8   8     8056.04     7906.23    219.51 o 
  12   8   8     4123.71     4215.70     63.58 o 
  13   8   8     2216.91     2068.42     78.33 o 
  14   8   8       10.32      173.69     32.58 o 
  15   8   8       61.15       58.02    364.56 o 
  16   8   8       39.71      296.55    139.34 o 
  17   8   8       38.95       52.22    157.62 o 
  18   8   8        8.97       50.58     34.40 o 
  19   8   8     1358.96     1354.77    195.33 o 
  20   8   8      426.17      578.33    110.69 o 
  21   8   8     2288.89     2248.29    441.92 o 
  22   8   8     1535.83     1623.11    112.79 o 
  23   8   8      911.72      824.85      9.67 o 
  24   8   8      104.63      376.76    212.73 o 
   1   9   8     3696.59     3947.49     20.83 o 
   2   9   8     1261.92     1700.96    349.09 o 
   3   9   8      355.86      441.52     61.80 o 
   4   9   8     1212.23     1420.53    425.48 o 
   5   9   8     1460.15     1680.01    103.91 o 
   6   9   8      573.05      836.46     76.39 o 
   7   9   8      742.99      815.79    118.43 o 
   8   9   8       69.87      582.14    109.27 o 
   9   9   8      671.07      716.17     67.32 o 
  10   9   8     9035.62     8592.80     75.43 o 
  11   9   8       25.80      108.21     23.35 o 
  12   9   8      405.83      413.88     13.54 o 
  13   9   8      810.73      961.27    122.88 o 
  14   9   8     3339.10     3321.66     90.90 o 
  15   9   8      722.90      649.26     11.25 o 
  16   9   8      261.07      275.60    168.26 o 
  17   9   8      785.77      809.31    140.36 o 
  18   9   8      861.13      851.93    448.69 o 
  19   9   8       22.98       25.51      9.31 o 
  20   9   8      131.67      167.29    120.88 o 
  21   9   8       15.65      216.26     54.74 o 
  22   9   8      191.37      207.91    299.77 o 
  23   9   8        6.35       17.54      9.45 o 
   0  10   8     2425.23     2267.92     68.43 o 
   1  10   8     5105.32     5075.81    152.79 o 
   2  10   8     1720.59     2053.53     75.54 o 
   3  10   8     2756.08     2690.21    213.71 o 
   4  10   8     1198.72     1074.29     56.58 o 
   5  10   8      372.90      576.33    202.10 o 
   6  10   8     3099.13     2703.08    153.36 o 
   7  10   8      306.72      432.25    385.83 o 
   8  10   8     6932.97     6242.65     83.89 o 
   9  10   8     1579.58     1500.79     44.48 o 
  10  10   8     1524.20     1373.83     30.10 o 
  11  10   8      594.85      613.08    318.14 o 
  12  10   8       11.31       68.98     71.06 o 
  13  10   8        8.40      138.28    360.69 o 
  14  10   8       39.83       67.55     23.45 o 
  15  10   8      344.65      410.98     61.89 o 
  16  10   8      260.62      319.06     69.23 o 
  17  10   8       14.41       23.21     56.09 o 
  18  10   8      218.71      271.32    191.30 o 
  19  10   8     1958.91     1967.85     84.13 o 
  20  10   8        5.57       80.33     28.95 o 
  21  10   8        4.74       20.31    318.14 o 
  22  10   8        3.99       53.22    137.54 o 
   1  11   8      329.47      806.00    101.58 o 
   2  11   8     4544.30     4217.11    164.39 o 
   3  11   8      507.95      655.90     47.98 o 
   4  11   8       13.07      370.36    533.79 o 
   5  11   8      160.68      280.75     33.04 o 
   6  11   8       43.08       73.49     70.59 o 
   7  11   8     2584.14     2840.13     28.89 o 
   8  11   8     1490.72     1966.89    291.07 o 
   9  11   8      184.63      215.13     37.37 o 
  10  11   8     1049.61     1071.44    140.22 o 
  11  11   8     1013.58     1081.35     76.58 o 
  12  11   8      503.42      499.94    289.13 o 
  13  11   8      804.61      833.31     71.41 o 
  14  11   8       41.55       64.79    448.69 o 
  15  11   8      522.91      526.00     58.54 o 
  16  11   8      416.24      435.15    541.52 o 
  17  11   8      824.42      853.38     59.66 o 
  18  11   8     2359.78     2131.28    468.03 o 
  19  11   8      206.28      262.64     48.28 o 
  20  11   8      964.78      897.38    219.51 o 
   0  12   8       71.14      131.48     80.60 o 
   1  12   8      219.90      250.45    205.00 o 
   2  12   8      559.99      533.20    109.33 o 
   3  12   8     1776.59     1724.17    512.51 o 
   4  12   8       88.92       85.64    155.12 o 
   5  12   8      850.54      863.53     29.98 o 
   6  12   8      234.81      670.72    168.14 o 
   7  12   8     1406.27     1573.32    291.07 o 
   8  12   8       27.39      113.51     32.79 o 
   9  12   8      104.20      219.51    355.86 o 
  10  12   8       17.14       21.98     12.04 o 
  11  12   8      814.71      919.62    423.55 o 
  12  12   8       69.64      113.36     43.32 o 
  13  12   8      722.82      745.56    149.89 o 
  14  12   8      734.17      707.50     32.56 o 
  15  12   8      218.12      259.16    213.71 o 
  16  12   8      127.19      149.24     22.20 o 
  17  12   8      916.60      959.27    239.82 o 
  18  12   8       30.72      114.09     82.87 o 
  19  12   8       17.68       34.81    164.39 o 
   1  13   8      482.85      550.78     52.77 o 
   2  13   8       63.27      368.43    537.65 o 
   3  13   8       54.66      151.01     38.80 o 
   4  13   8     4988.69     4835.02    486.40 o 
   5  13   8      380.49      572.09     94.76 o 
   6  13   8       40.82       58.99    447.72 o 
   7  13   8      850.52      842.53     58.73 o 
   8  13   8     1579.52     1632.30    468.03 o 
   9  13   8       84.86      146.95     27.67 o 
  10  13   8      545.62      755.23    573.43 o 
  11  13   8      252.64      258.61     27.21 o 
  12  13   8      834.00      785.21    383.90 o 
  13  13   8       29.84      252.52    116.92 o 
  14  13   8        0.01       44.48    494.14 o 
  15  13   8      161.40      213.18     17.54 o 
  16  13   8      630.86      644.02    111.21 o 
  17  13   8        6.69        6.01      4.82 o 
   0  14   8      173.66      199.61     45.49 o 
   1  14   8      850.31      850.00    270.76 o 
   2  14   8       90.97      187.87    154.80 o 
   3  14   8      314.92      404.21    402.27 o 
   4  14   8       46.52       54.71     73.74 o 
   5  14   8       19.56       26.11    213.71 o 
   6  14   8      395.45      456.62     61.15 o 
   7  14   8       48.27       76.39    221.44 o 
   8  14   8       46.05      109.24     68.05 o 
   9  14   8        1.78      100.57    157.62 o 
  10  14   8       33.46       56.86     24.04 o 
  11  14   8      732.79      693.34    149.89 o 
  12  14   8      137.91      130.99     19.90 o 
  13  14   8        3.36      117.97    264.96 o 
  14  14   8        0.93      106.43     68.53 o 
   1  15   8       79.94       71.77    186.57 o 
   2  15   8       72.37      154.72    325.88 o 
   3  15   8        4.07       91.62     72.54 o 
   4  15   8      816.38      950.57    420.65 o 
   5  15   8       22.92       40.33     17.63 o 
   6  15   8       96.09       88.00     16.44 o 
   7  15   8     2461.40     2320.15     33.27 o 
   8  15   8     2178.88     2082.93    195.33 o 
   9  15   8      215.04      211.00     15.68 o 
  10  15   8     1406.23     1387.65    100.57 o 
  11  15   8       41.23       91.65    153.84 o 
   0  16   8      128.47      156.34     25.05 o 
   1  16   8       97.71      150.85    373.26 o 
   2  16   8        0.45       11.67     55.21 o 
   3  16   8      287.26      265.93    102.50 o 
   4  16   8      246.59      249.53     29.53 o 
   5  16   8      426.36      388.74     56.09 o 
   1   1   9    34190.79    33197.61    112.00 o 
   2   1   9    19986.59    19782.01    169.23 o 
   3   1   9     3019.25     2954.51     30.01 o 
   4   1   9    11118.98    11569.24    268.83 o 
   5   1   9       74.57      156.52     40.85 o 
   6   1   9        1.76      324.91    499.94 o 
   7   1   9     3064.50     3081.13    102.98 o 
   8   1   9       30.80      111.21     96.70 o 
   9   1   9    25814.00    24951.71    149.60 o 
  10   1   9     5373.30     5298.22    334.58 o 
  11   1   9     4327.74     4257.64     45.75 o 
  12   1   9      848.02     1380.88    233.05 o 
  13   1   9      606.28      711.64    100.52 o 
  14   1   9     5149.81     4910.45    422.58 o 
  15   1   9       20.55      167.40     51.07 o 
  16   1   9     2933.23     2789.81    295.90 o 
  17   1   9      673.37      600.00     42.22 o 
  18   1   9      114.03      189.53    289.13 o 
  19   1   9     4784.72     4835.57     62.17 o 
  20   1   9     2120.49     2031.68    184.70 o 
  21   1   9      706.72      729.08     50.01 o 
  22   1   9       12.24      337.48    446.76 o 
  23   1   9      245.59      286.63     53.49 o 
  24   1   9      144.51      160.52     63.82 o 
  25   1   9      400.80      423.75     73.26 o 
  26   1   9     1490.75     1405.06      9.67 o 
  27   1   9      118.63      428.50    246.00 o 
   0   2   9        5.02       62.90     67.18 o 
   1   2   9    39789.25    39389.96    543.46 o 
   2   2   9    21846.87    20908.91    151.08 o 
   3   2   9      642.20     1150.74    224.35 o 
   4   2   9      585.89      801.34     92.56 o 
   5   2   9     5829.39     5999.30    482.54 o 
   6   2   9     1502.19     1670.35     95.14 o 
   7   2   9     2981.59     3194.02    216.61 o 
   8   2   9    46207.38    44818.41     92.22 o 
   9   2   9     1079.68      981.51    526.05 o 
  10   2   9     3042.86     3001.13     83.57 o 
  11   2   9     5762.48     6115.34    430.32 o 
  12   2   9      353.88      437.57    179.65 o 
  13   2   9       34.36       27.08    468.03 o 
  14   2   9       99.74      105.33     13.50 o 
  15   2   9     1682.51     1858.58    424.51 o 
  16   2   9     5491.20     5635.28    138.94 o 
  17   2   9      562.46      549.26     82.20 o 
  18   2   9        0.39       42.40     27.19 o 
  19   2   9     3913.32     3886.39    289.13 o 
  20   2   9      595.19      609.42     36.70 o 
  21   2   9       66.41      123.78    186.63 o 
  22   2   9        4.34       49.89     67.50 o 
  23   2   9      136.69      154.72    155.69 o 
  24   2   9      363.21      387.96    113.08 o 
  25   2   9     1073.97     1000.85    354.89 o 
  26   2   9      246.08      283.49    129.35 o 
  27   2   9      238.51      350.06    146.02 o 
   1   3   9     9627.26     9007.87     62.41 o 
   2   3   9      200.61      510.58    556.03 o 
   3   3   9    34107.44    32482.12    135.84 o 
   4   3   9      537.79      794.88    479.63 o 
   5   3   9     6066.16     5668.09     49.86 o 
   6   3   9     6717.69     7020.45    268.83 o 
   7   3   9     3006.40     3459.88     96.92 o 
   8   3   9     1098.45     1245.50    366.49 o 
   9   3   9     3784.45     3660.39     56.23 o 
  10   3   9      213.62      952.50    324.91 o 
  11   3   9      471.68      490.94     19.27 o 
  12   3   9        2.60       18.37     73.49 o 
  13   3   9    10665.45    10156.18     26.14 o 
  14   3   9      546.99      888.68    566.66 o 
  15   3   9     2671.18     2515.05     39.60 o 
  16   3   9     1404.67     1625.53    497.04 o 
  17   3   9     2763.37     2621.31     31.74 o 
  18   3   9      171.85      329.75    190.50 o 
  19   3   9     1114.00     1114.06     61.12 o 
  20   3   9      464.59      520.25    488.34 o 
  21   3   9        2.94       22.96     62.30 o 
  22   3   9      804.84      909.95    205.97 o 
  23   3   9      154.96      244.84     76.60 o 
  24   3   9       58.00      376.16    544.42 o 
  25   3   9        0.42       22.75     53.84 o 
  26   3   9      237.70      560.86    521.22 o 
  27   3   9       80.53       71.00     32.48 o 
   0   4   9    24270.91    23993.94    137.32 o 
   1   4   9     1970.74     1908.87    448.69 o 
   2   4   9    17418.58    17167.45     44.09 o 
   3   4   9      124.16      324.91    209.84 o 
   4   4   9     1827.91     1900.59     94.31 o 
   5   4   9      881.25      915.75     78.33 o 
   6   4   9     8641.42     8703.02     58.57 o 
   7   4   9      721.70     1086.91    569.57 o 
   8   4   9     4958.32     4777.73     39.01 o 
   9   4   9     1996.08     2051.98     91.87 o 
  10   4   9      407.55      370.08     52.31 o 
  11   4   9       35.89       62.86     27.08 o 
  12   4   9     1127.64     1000.20     30.05 o 
  13   4   9      309.51      307.51    439.02 o 
  14   4   9     4716.18     4966.65     84.60 o 
  15   4   9       36.69      314.28    564.73 o 
  16   4   9     3151.90     2891.93     59.87 o 
  17   4   9       55.71      129.58    293.97 o 
  18   4   9     2052.83     2252.53     71.53 o 
  19   4   9       22.34      239.82    233.05 o 
  20   4   9       55.38      147.27    122.49 o 
  21   4   9     1000.85      912.85    120.88 o 
  22   4   9      206.36      221.12     17.19 o 
  23   4   9      118.03      159.56    103.47 o 
  24   4   9     1720.51     1854.18    182.43 o 
  25   4   9      146.01      271.73    302.67 o 
  26   4   9       24.04       59.63    137.92 o 
  27   4   9       92.62      180.83    289.13 o 
   1   5   9     5845.97     5732.97     85.33 o 
   2   5   9     1833.23     2061.65    337.48 o 
   3   5   9       58.67      248.13     45.49 o 
   4   5   9     2333.41     2391.40    127.64 o 
   5   5   9     5742.16     5662.51     62.30 o 
   6   5   9     1159.48     1161.37    568.60 o 
   7   5   9       19.64      162.06     45.18 o 
   8   5   9      134.76      292.04    222.41 o 
   9   5   9      774.11      832.55     10.21 o 
  10   5   9     9857.42     9519.19    544.42 o 
  11   5   9     6554.71     6431.99     25.12 o 
  12   5   9       43.40      100.57    138.28 o 
  13   5   9     6314.38     6274.96     39.44 o 
  14   5   9     2033.49     2071.32    566.66 o 
  15   5   9      853.29      886.13     19.30 o 
  16   5   9       16.76      273.66    424.51 o 
  17   5   9     1349.25     1447.38     71.54 o 
  18   5   9      318.52      408.08    192.43 o 
  19   5   9     1996.31     1838.66     44.48 o 
  20   5   9      607.96      596.64     84.13 o 
  21   5   9       52.86       75.09     34.12 o 
  22   5   9       92.16      117.97    514.45 o 
  23   5   9      414.31      554.10     61.47 o 
  24   5   9       23.70      198.24    443.86 o 
  25   5   9      976.40      923.53     20.00 o 
  26   5   9      257.72      236.92    252.39 o 
   0   6   9      208.13      418.65    133.66 o 
   1   6   9     3709.02     3536.33    484.47 o 
   2   6   9     6223.17     6012.29     63.11 o 
   3   6   9      130.60      131.51      6.77 o 
   4   6   9     3500.09     3359.02     64.23 o 
   5   6   9      166.96     1143.97    436.12 o 
   6   6   9      465.23      470.70     62.43 o 
   7   6   9     1421.71     1679.69    373.26 o 
   8   6   9     1682.78     1510.07     20.61 o 
   9   6   9     1014.62     1100.45    555.06 o 
  10   6   9     7808.21     7146.21     75.86 o 
  11   6   9     6747.87     6894.74    543.46 o 
  12   6   9        1.47        6.60     99.01 o 
  13   6   9      811.01      966.04    152.79 o 
  14   6   9    11254.90    10720.21     29.83 o 
  15   6   9       38.83      165.36    222.41 o 
  16   6   9      171.18      357.16    134.04 o 
  17   6   9      532.47      580.20    161.49 o 
  18   6   9      864.28      782.37     42.07 o 
  19   6   9      143.22      167.29    435.15 o 
  20   6   9        8.36      179.85     72.68 o 
  21   6   9        2.44       22.24    213.71 o 
  22   6   9      821.23      807.45      4.32 o 
  23   6   9      357.67      391.64    297.84 o 
  24   6   9      459.81      407.47     31.90 o 
  25   6   9      939.09      927.36    102.50 o 
  26   6   9      474.11      587.63    259.50 o 
   1   7   9    28128.64    27247.37    126.94 o 
   2   7   9      113.55      115.07      9.67 o 
   3   7   9    10739.88    10330.78     46.97 o 
   4   7   9      873.54      895.45    175.03 o 
   5   7   9      726.22      844.66    102.91 o 
   6   7   9      130.05      191.47    504.78 o 
   7   7   9     1138.87     1021.62     20.26 o 
   8   7   9      181.13      295.90    141.18 o 
   9   7   9      944.66     1036.53     47.93 o 
  10   7   9      229.15      250.45    460.29 o 
  11   7   9     7025.55     6745.55     31.95 o 
  12   7   9        2.81      321.05    575.37 o 
  13   7   9     2371.56     2510.30     90.61 o 
  14   7   9      101.49      100.57    135.38 o 
  15   7   9     1743.96     1733.16     54.36 o 
  16   7   9      315.93      486.40    260.12 o 
  17   7   9      101.06      152.00     28.85 o 
  18   7   9      580.16      595.67    419.68 o 
  19   7   9      640.89      707.45    100.16 o 
  20   7   9       65.28       89.93     29.98 o 
  21   7   9     1274.69     1287.72     88.14 o 
  22   7   9      283.21      320.08    290.10 o 
  23   7   9        7.70      110.97    191.00 o 
  24   7   9        8.06      291.07    564.73 o 
  25   7   9        1.78        7.84     21.33 o 
   0   8   9     2103.64     2074.57    278.95 o 
   1   8   9       18.17      180.83    578.27 o 
   2   8   9     9731.43     9469.71     52.55 o 
   3   8   9      608.46      709.78    205.97 o 
   4   8   9       73.12      269.26     54.49 o 
   5   8   9     1546.94     1615.86    183.73 o 
   6   8   9      232.84      336.41     32.91 o 
   7   8   9      410.49      369.40    295.90 o 
   8   8   9     5464.87     5452.89    122.51 o 
   9   8   9      217.75      322.01    232.08 o 
  10   8   9      304.72      332.10     25.81 o 
  11   8   9      597.04      879.01     68.66 o 
  12   8   9      320.65      313.53     48.23 o 
  13   8   9     2157.08     2353.69    202.10 o 
  14   8   9      388.62      675.12    140.84 o 
  15   8   9      841.71      805.51    464.16 o 
  16   8   9       72.17      155.29     64.48 o 
  17   8   9      356.78      595.67    431.28 o 
  18   8   9     1182.81     1122.69     18.24 o 
  19   8   9      929.80      976.67    154.72 o 
  20   8   9       44.55       81.51     27.50 o 
  21   8   9       76.31       91.87    200.17 o 
  22   8   9      519.10      590.45     52.99 o 
  23   8   9        5.03       76.39    410.01 o 
  24   8   9       75.02      169.30     45.86 o 
   1   9   9      299.26      383.31     58.87 o 
   2   9   9      147.11      236.92    445.79 o 
   3   9   9       23.92       94.26     69.20 o 
   4   9   9     1434.25     1492.09    578.27 o 
   5   9   9       71.49      221.31     98.87 o 
   6   9   9      777.42     1000.85    342.32 o 
   7   9   9     2860.95     2963.04     76.49 o 
   8   9   9     1911.50     1714.50    307.51 o 
   9   9   9     1867.76     1854.40     34.31 o 
  10   9   9     1067.34     1199.09    527.98 o 
  11   9   9    10438.60     9955.09     64.47 o 
  12   9   9      267.40      291.07    241.75 o 
  13   9   9     1248.87     1230.70     33.16 o 
  14   9   9     1774.92     1812.17    492.21 o 
  15   9   9      326.78      407.86     59.69 o 
  16   9   9      220.18      390.67    408.08 o 
  17   9   9       78.40      135.51     85.80 o 
  18   9   9      478.93      463.20    353.92 o 
  19   9   9      413.07      419.59     52.21 o 
  20   9   9      534.75      489.30    318.14 o 
  21   9   9      152.70      173.42     25.28 o 
  22   9   9      160.57      396.47    505.74 o 
  23   9   9       79.29      162.13     71.67 o 
   0  10   9      499.70      634.27    122.62 o 
   1  10   9     2928.77     2872.00    195.33 o 
   2  10   9     9474.48     9152.27     68.13 o 
   3  10   9     2087.67     2053.92    117.01 o 
   4  10   9      715.61      953.89    125.85 o 
   5  10   9     2413.72     2749.19    579.24 o 
   6  10   9      371.93      414.94     50.04 o 
   7  10   9      424.42      365.53    523.15 o 
   8  10   9      623.14      633.76     46.88 o 
   9  10   9      837.45      777.47    148.92 o 
  10  10   9     2480.80     2367.88     30.74 o 
  11  10   9     1557.70     1481.45     63.82 o 
  12  10   9      310.66      345.32     71.68 o 
  13  10   9     1329.98     1512.39    228.21 o 
  14  10   9     1734.34     1655.69     48.17 o 
  15  10   9       95.08      134.41    504.78 o 
  16  10   9      505.83      469.03      5.58 o 
  17  10   9        1.47       16.44    147.95 o 
  18  10   9      101.87       87.60      9.00 o 
  19  10   9      370.38      344.25    352.96 o 
  20  10   9        0.70       40.72     86.76 o 
  21  10   9       16.48       67.69    529.92 o 
  22  10   9       10.44       33.19     33.85 o 
   1  11   9     1722.35     1702.31    115.93 o 
   2  11   9       83.23      185.66    265.93 o 
   3  11   9     2152.87     2036.10     15.98 o 
   4  11   9        3.02       20.31    234.02 o 
   5  11   9     3337.78     3272.90    110.19 o 
   6  11   9      464.53      611.15    273.66 o 
   7  11   9        6.67      269.05     85.94 o 
   8  11   9       17.13      209.84    439.02 o 
   9  11   9      693.28      776.94     53.85 o 
  10  11   9      146.53      161.49    166.32 o 
  11  11   9     2191.06     2057.02     34.68 o 
  12  11   9      365.90      357.79    514.45 o 
  13  11   9      161.52      162.58     86.62 o 
  14  11   9      373.29      659.50    512.51 o 
  15  11   9      434.13      434.83     66.79 o 
  16  11   9      338.48      614.05    527.02 o 
  17  11   9      994.57      983.65    155.19 o 
  18  11   9      102.12      117.97    445.79 o 
  19  11   9        4.63      155.12     41.94 o 
  20  11   9       17.45       30.94    149.89 o 
   0  12   9        4.85       88.36     40.00 o 
   1  12   9        8.32      166.32    246.59 o 
   2  12   9     1792.37     1904.79    114.80 o 
   3  12   9        0.01        2.90    299.77 o 
   4  12   9     1080.05     1098.14     53.78 o 
   5  12   9     3798.78     3644.64    146.98 o 
   6  12   9     1244.59     1181.90     68.88 o 
   7  12   9        5.40       17.41    149.89 o 
   8  12   9      566.56      691.08    141.20 o 
   9  12   9        3.48      302.67    396.47 o 
  10  12   9      569.37      548.77     56.90 o 
  11  12   9       57.17      317.18    319.11 o 
  12  12   9     2172.71     2044.84    143.10 o 
  13  12   9        8.18       21.27    168.26 o 
  14  12   9       45.94      172.85    149.83 o 
  15  12   9       83.70      242.72    177.93 o 
  16  12   9     2625.80     2434.69     71.22 o 
  17  12   9      178.20      226.28    213.71 o 
  18  12   9       63.07       78.79     41.64 o 
   1  13   9        2.91       49.27     89.81 o 
   2  13   9       61.15       73.49     43.52 o 
   3  13   9        8.67      162.20     72.98 o 
   4  13   9      545.87      503.81     25.14 o 
   5  13   9     3340.11     3350.44    130.72 o 
   6  13   9      414.87      369.40    157.62 o 
   7  13   9      432.06      556.72     83.63 o 
   8  13   9      218.82      275.60    382.93 o 
   9  13   9      406.16      432.67    133.13 o 
  10  13   9       65.23      162.46     93.80 o 
  11  13   9      716.01      765.98     77.18 o 
  12  13   9        0.07       24.18    250.45 o 
  13  13   9      919.89      934.54    134.21 o 
  14  13   9       44.35      108.30    389.70 o 
  15  13   9       57.97       82.05     41.89 o 
  16  13   9     1180.15     1203.92    146.02 o 
   0  14   9     3553.72     3400.44     57.10 o 
   1  14   9      301.97      399.37    336.52 o 
   2  14   9      170.40      253.95    156.06 o 
   3  14   9        1.23       68.66    239.82 o 
   4  14   9     3483.46     3427.60     30.98 o 
   5  14   9     1131.52     1177.81     18.37 o 
   6  14   9        2.40       76.20     95.65 o 
   7  14   9      175.04      293.97    161.49 o 
   8  14   9      400.96      660.23    166.89 o 
   9  14   9      371.33      480.60    317.18 o 
  10  14   9      243.72      311.21     46.98 o 
  11  14   9       43.37       38.68    299.77 o 
  12  14   9      285.72      377.16     48.20 o 
  13  14   9       19.94        8.70      9.67 o 
  14  14   9       33.48       95.07     33.62 o 
   1  15   9        0.06       47.95     39.48 o 
   2  15   9      181.92      222.41    512.51 o 
   3  15   9     1066.11     1059.53    101.87 o 
   4  15   9        9.13       36.75    164.39 o 
   5  15   9       99.28      103.25     11.92 o 
   6  15   9        3.68       71.56    447.72 o 
   7  15   9      323.23      365.45    182.82 o 
   8  15   9      357.52      474.80    245.62 o 
   9  15   9      452.43      509.06    140.77 o 
  10  15   9        0.03       41.58    186.63 o 
   0  16   9      450.72      492.59    156.01 o 
   1  16   9      576.73      572.47    364.56 o 
   2  16   9      820.38      842.62     42.11 o 
   3  16   9      114.67      152.79    354.89 o 
   4  16   9      515.63      479.47    120.61 o 
   0   0  10    17455.63    17685.40    365.31 o 
   1   0  10     2485.26     2920.35    280.43 o 
   2   0  10    19897.31    19727.34    159.43 o 
   3   0  10     2309.03     2778.20    192.43 o 
   4   0  10    11041.43    10824.20    187.10 o 
   5   0  10     2254.25     2717.28     94.77 o 
   6   0  10     5844.37     5987.35    110.73 o 
   7   0  10     6461.03     7045.59    524.12 o 
   8   0  10       20.66      474.89     98.92 o 
   9   0  10    12159.10    11232.72     19.34 o 
  10   0  10     5993.48     6534.63    167.26 o 
  11   0  10      736.04     1530.77    361.66 o 
  12   0  10      503.00      630.07     80.55 o 
  13   0  10     3034.79     3075.07    525.08 o 
  14   0  10     1373.92     1838.06     96.00 o 
  15   0  10      860.85     1116.89    457.39 o 
  16   0  10     2873.84     2959.90    127.54 o 
  17   0  10       19.40      546.36    199.20 o 
  18   0  10     4020.30     4704.78    279.48 o 
  19   0  10      382.58      519.28    179.86 o 
  20   0  10     1899.14     1778.46     33.70 o 
  21   0  10     8121.76     7810.49    234.02 o 
  22   0  10     1273.53     1215.69     18.21 o 
  23   0  10       13.11       30.94     56.09 o 
  24   0  10        3.98       87.13     55.36 o 
  25   0  10        1.74       53.19    120.88 o 
  26   0  10     1535.88     1450.42    244.49 o 
  27   0  10      547.64      653.69    491.24 o 
   1   1  10     2958.99     2808.51     35.61 o 
   2   1  10    11162.57    11018.05    129.58 o 
   3   1  10    11476.59    10878.90    160.46 o 
   4   1  10     9753.23     9856.68    523.15 o 
   5   1  10     1230.75     1228.66     36.21 o 
   6   1  10     4170.10     4152.32    268.83 o 
   7   1  10    11415.85    11194.85    182.79 o 
   8   1  10     5049.01     5325.29    259.16 o 
   9   1  10     4054.50     3989.53     59.96 o 
  10   1  10      410.12      542.49    283.33 o 
  11   1  10     2021.87     1942.73     40.04 o 
  12   1  10      102.69      174.06    332.65 o 
  13   1  10    10701.31    10175.51    100.71 o 
  14   1  10     1647.73     1895.33    521.22 o 
  15   1  10      310.73      402.39     54.16 o 
  16   1  10     9667.25     9229.09    174.06 o 
  17   1  10      396.47      465.38    254.28 o 
  18   1  10      876.50      862.57    318.14 o 
  19   1  10       62.42      125.55    180.88 o 
  20   1  10     2906.97     2804.31     16.44 o 
  21   1  10      937.81      869.05     29.68 o 
  22   1  10      894.01      809.38    343.29 o 
  23   1  10      309.15      316.72     51.59 o 
  24   1  10        0.22        5.80    364.56 o 
  25   1  10       22.58      129.02     55.78 o 
  26   1  10      200.56      236.92     38.68 o 
  27   1  10        2.32        2.96      6.84 o 
   0   2  10     3578.01     3787.45     14.82 o 
   1   2  10    27909.76    26936.87    383.90 o 
   2   2  10     1706.71     1804.38     82.26 o 
   3   2  10     1982.02     2047.15    430.32 o 
   4   2  10       13.68      114.73     33.86 o 
   5   2  10    20686.60    19296.57     56.09 o 
   6   2  10     2468.05     2714.88     89.36 o 
   7   2  10    35606.38    33834.52     73.49 o 
   8   2  10     1843.08     1965.53     61.29 o 
   9   2  10     2261.85     2030.71     35.78 o 
  10   2  10      454.24      541.77     49.59 o 
  11   2  10     5067.66     4968.47    140.22 o 
  12   2  10      506.78      609.20     40.78 o 
  13   2  10     3412.96     3268.47    189.53 o 
  14   2  10     2171.43     2031.23     55.57 o 
  15   2  10     1030.28      938.96    383.90 o 
  16   2  10      647.66      582.61     80.37 o 
  17   2  10      458.98      456.43      4.84 o 
  18   2  10      328.81      290.04     13.41 o 
  19   2  10     2664.85     2638.96    149.89 o 
  20   2  10      535.91      563.59     78.65 o 
  21   2  10      173.60      458.36    373.26 o 
  22   2  10      219.76      308.05     39.04 o 
  23   2  10       17.45      134.41    112.17 o 
  24   2  10       84.73       76.58      6.83 o 
  25   2  10      336.89      377.13    363.59 o 
  26   2  10       51.62       97.03    132.83 o 
  27   2  10       63.80       89.93    195.33 o 
   1   3  10      154.33      392.88     43.86 o 
   2   3  10     7823.33     7872.38    341.35 o 
   3   3  10     1238.26     2125.57    101.31 o 
   4   3  10     7508.06     7004.98     60.92 o 
   5   3  10     4471.92     4664.23     56.28 o 
   6   3  10     5192.66     5362.04     69.62 o 
   7   3  10    15438.08    14295.30     21.51 o 
   8   3  10      297.93      591.81    425.48 o 
   9   3  10     2060.49     2141.16     79.96 o 
  10   3  10     3630.82     3837.07    322.01 o 
  11   3  10    10137.59     9768.04     86.59 o 
  12   3  10     7109.99     7313.45    291.07 o 
  13   3  10     9025.66     8544.65     56.09 o 
  14   3  10     1417.15     1539.47    523.15 o 
  15   3  10       48.35       99.25     29.52 o 
  16   3  10       69.70       59.95      9.67 o 
  17   3  10     1025.23      966.71     29.06 o 
  18   3  10        0.26      265.93    303.64 o 
  19   3  10      408.79      383.81     42.71 o 
  20   3  10     1062.50     1053.07    119.91 o 
  21   3  10       13.50       17.11     14.73 o 
  22   3  10      191.83      238.85    492.21 o 
  23   3  10      794.48      791.23     39.81 o 
  24   3  10      758.18      724.29    468.03 o 
  25   3  10       16.56      168.05     48.70 o 
  26   3  10      138.37      163.42    252.39 o 
  27   3  10      194.69      295.48    133.31 o 
   0   4  10      405.51      502.01      9.53 o 
   1   4  10     1985.55     2086.80    407.11 o 
   2   4  10     9620.12     8883.63    105.65 o 
   3   4  10    14407.02    14566.95    155.69 o 
   4   4  10    12309.83    12819.02     93.88 o 
   5   4  10     7171.35     7220.62     23.21 o 
   6   4  10       20.62       58.21     13.44 o 
   7   4  10        4.25      104.44     64.79 o 
   8   4  10     1886.10     2038.15     43.86 o 
   9   4  10      283.22      559.90    348.12 o 
  10   4  10      300.20      302.44     28.88 o 
  11   4  10     1105.94     1053.07     90.90 o 
  12   4  10      206.00      212.96     29.45 o 
  13   4  10     5888.26     5556.41     33.85 o 
  14   4  10      228.46      242.04     29.30 o 
  15   4  10       88.19      298.80    374.23 o 
  16   4  10      320.05      461.11     49.85 o 
  17   4  10       27.99      212.74    434.18 o 
  18   4  10      545.82      472.58     16.05 o 
  19   4  10     1140.91     1200.05    416.78 o 
  20   4  10      457.17      490.75     40.08 o 
  21   4  10      111.80      299.77    152.79 o 
  22   4  10      829.92      743.59     73.45 o 
  23   4  10      690.14      716.55     99.60 o 
  24   4  10       58.59      158.30     99.98 o 
  25   4  10     1286.34     1267.74    248.52 o 
  26   4  10      311.86      255.59     42.01 o 
   1   5  10     1610.40     1808.10     49.96 o 
   2   5  10    19458.93    18800.50    143.12 o 
   3   5  10      930.45      790.78     35.89 o 
   4   5  10     1609.35     1606.19     56.09 o 
   5   5  10     1028.86     1145.43     39.39 o 
   6   5  10     8053.61     7754.41    175.99 o 
   7   5  10       14.73      197.16     72.01 o 
   8   5  10     1329.99     1186.51    252.39 o 
   9   5  10       24.21      159.72     37.46 o 
  10   5  10       41.38       93.80    175.03 o 
  11   5  10       43.29       99.19     38.29 o 
  12   5  10      728.91      809.38    280.43 o 
  13   5  10      189.97      331.30    116.71 o 
  14   5  10        0.78      110.24    247.55 o 
  15   5  10      300.00      325.94     26.58 o 
  16   5  10       11.45       39.65     38.68 o 
  17   5  10     2910.08     2905.59    119.38 o 
  18   5  10        3.09       15.47     45.45 o 
  19   5  10      231.33      361.75    125.30 o 
  20   5  10      493.18      593.74    178.90 o 
  21   5  10       26.62      267.34    120.73 o 
  22   5  10      646.06      666.27     35.78 o 
  23   5  10        3.43       35.47     69.76 o 
  24   5  10      255.99      288.17    391.64 o 
  25   5  10      192.52      193.66     56.93 o 
  26   5  10     2544.13     2694.07    573.43 o 
   0   6  10     2238.29     2124.16     28.47 o 
   1   6  10     3612.00     3518.93    140.22 o 
   2   6  10       74.64      351.63    114.64 o 
   3   6  10      792.21      796.81     27.08 o 
   4   6  10     1700.32     1569.98     75.17 o 
   5   6  10      418.93      657.56    406.14 o 
   6   6  10      232.32      443.17     91.99 o 
   7   6  10        0.62      113.14    523.15 o 
   8   6  10      340.50      489.53    180.42 o 
   9   6  10     5663.95     5839.74    569.57 o 
  10   6  10       24.81       99.85     35.84 o 
  11   6  10       40.25       89.93     89.93 o 
  12   6  10      822.18      811.12     42.96 o 
  13   6  10      206.57      214.67    270.76 o 
  14   6  10      279.85      277.89     11.35 o 
  15   6  10      829.05      945.73    376.16 o 
  16   6  10      118.41      122.70     18.38 o 
  17   6  10     1729.06     1782.19    418.71 o 
  18   6  10      179.48      387.90     87.17 o 
  19   6  10     1159.15     1188.45    336.52 o 
  20   6  10       10.37       41.10     25.37 o 
  21   6  10      142.87      300.74    459.33 o 
  22   6  10      776.26      785.03     56.61 o 
  23   6  10     1307.94     1419.56    548.29 o 
  24   6  10       29.94       24.29     12.20 o 
  25   6  10      213.73      324.91    241.75 o 
   1   7  10      136.62      173.60     41.57 o 
   2   7  10     6446.88     6221.71    254.32 o 
   3   7  10     5764.94     5686.78    120.19 o 
   4   7  10     1312.89     1474.68    535.72 o 
   5   7  10     1527.70     1794.89    120.20 o 
   6   7  10    10153.86     9464.07     82.20 o 
   7   7  10     3308.16     3262.26     92.00 o 
   8   7  10        5.67      117.97    541.52 o 
   9   7  10      317.51      329.05     30.73 o 
  10   7  10     4053.33     4565.23    413.88 o 
  11   7  10      102.63      191.13     71.43 o 
  12   7  10     2827.27     2789.81    509.61 o 
  13   7  10     2726.07     2569.33     14.13 o 
  14   7  10       13.19      140.22    409.04 o 
  15   7  10      220.14      211.89      5.57 o 
  16   7  10       98.88      379.07    418.71 o 
  17   7  10      180.74      246.43     47.81 o 
  18   7  10      279.59      321.05    541.52 o 
  19   7  10     1833.20     1959.26    164.51 o 
  20   7  10      395.86      466.10     68.66 o 
  21   7  10        0.01        9.85    120.51 o 
  22   7  10     4688.31     4378.60     34.81 o 
  23   7  10      147.08      217.17     66.78 o 
  24   7  10       44.11       95.73    195.33 o 
   0   8  10      169.07      193.85    217.57 o 
   1   8  10    15220.55    14753.59    367.46 o 
   2   8  10      752.80      704.49    136.78 o 
   3   8  10     3250.05     3059.60    318.14 o 
   4   8  10     2418.22     2498.49    115.04 o 
   5   8  10      112.30      234.98    111.21 o 
   6   8  10      460.06      406.28     52.18 o 
   7   8  10      650.32      599.54     36.75 o 
   8   8  10     2781.22     2845.75     51.62 o 
   9   8  10     5118.23     4884.34    171.16 o 
  10   8  10     1708.58     1955.46    143.64 o 
  11   8  10     7552.15     7350.20    258.19 o 
  12   8  10        2.78      102.74     26.89 o 
  13   8  10     5189.51     5105.78    520.25 o 
  14   8  10        7.92       27.52     15.91 o 
  15   8  10       19.41       44.48    122.81 o 
  16   8  10     1539.08     1372.65     79.73 o 
  17   8  10      127.60      297.84    312.34 o 
  18   8  10        6.57       58.63     73.11 o 
  19   8  10     1228.72     1131.40     36.75 o 
  20   8  10       44.31       91.35     33.38 o 
  21   8  10      567.55      601.48    428.38 o 
  22   8  10      243.09      242.12     55.96 o 
  23   8  10      409.22      438.05    155.69 o 
   1   9  10     1493.52     1720.57    103.03 o 
   2   9  10      155.76      141.18     15.47 o 
   3   9  10     2691.01     2453.81     66.24 o 
   4   9  10     4267.09     4226.78    299.77 o 
   5   9  10      866.56     1308.58     86.24 o 
   6   9  10     1807.27     1746.41    166.32 o 
   7   9  10      927.05      808.38     54.38 o 
   8   9  10      187.76      393.57    145.05 o 
   9   9  10      102.76      240.25     46.93 o 
  10   9  10    10883.91    10610.94     66.72 o 
  11   9  10      384.90      428.56     52.27 o 
  12   9  10      634.46      629.52    457.39 o 
  13   9  10       22.57      118.72     66.06 o 
  14   9  10      649.42      682.71    334.58 o 
  15   9  10     1321.25     1395.35     68.12 o 
  16   9  10      477.80      434.18    135.38 o 
  17   9  10     1624.79     1846.19    208.82 o 
  18   9  10        1.39      313.31    410.01 o 
  19   9  10       25.29      215.12    145.29 o 
  20   9  10      515.93      461.26    318.14 o 
  21   9  10      592.66      540.25     25.59 o 
  22   9  10       34.80       96.70    231.11 o 
   0  10  10      127.75      115.85     72.53 o 
   1  10  10     1856.55     2088.73    416.78 o 
   2  10  10      656.84      783.80     44.14 o 
   3  10  10        9.71      345.22    518.31 o 
   4  10  10     5392.85     4909.75     79.57 o 
   5  10  10     6921.32     7531.03    514.45 o 
   6  10  10       82.22      168.49     92.79 o 
   7  10  10        0.80      181.80    570.53 o 
   8  10  10      216.84      203.85     27.88 o 
   9  10  10     1432.70     1995.90    561.83 o 
  10  10  10      240.37      321.78     51.83 o 
  11  10  10     2065.77     2203.80    571.50 o 
  12  10  10       76.00       91.24     19.40 o 
  13  10  10      113.62      130.55    514.45 o 
  14  10  10       18.87      170.95     46.15 o 
  15  10  10      290.76      450.62    113.14 o 
  16  10  10      408.80      483.08     38.45 o 
  17  10  10       26.47       27.08      9.67 o 
  18  10  10        0.93       70.60     38.15 o 
  19  10  10     3473.96     3275.24    521.22 o 
  20  10  10       16.92       27.12     21.12 o 
  21  10  10        9.58      113.14    154.72 o 
   1  11  10     2333.96     1993.32     61.60 o 
   2  11  10      830.81      837.43    468.03 o 
   3  11  10       50.39       73.75     43.98 o 
   4  11  10     2054.98     2075.19    328.78 o 
   5  11  10      584.56      452.86     20.14 o 
   6  11  10      187.68      221.44    133.45 o 
   7  11  10     5460.87     5445.11     42.55 o 
   8  11  10      267.72      351.02    529.92 o 
   9  11  10      110.76      288.85     62.80 o 
  10  11  10       96.68      258.19    141.18 o 
  11  11  10      106.61      206.65     71.73 o 
  12  11  10      129.47      125.71     56.09 o 
  13  11  10     2671.19     2548.50     26.19 o 
  14  11  10      470.60      544.42    105.40 o 
  15  11  10      163.12      204.31     93.32 o 
  16  11  10      623.95      741.69    578.27 o 
  17  11  10     1134.43     1136.24     34.16 o 
  18  11  10     2726.62     2740.49    223.38 o 
  19  11  10      371.66      325.41     10.09 o 
  20  11  10      345.83      537.65    341.35 o 
   0  12  10     2184.89     2281.40     54.65 o 
   1  12  10      127.97      186.63     42.55 o 
   2  12  10      944.08     1146.43     62.01 o 
   3  12  10     2767.40     2769.50     64.79 o 
   4  12  10       14.56       32.89      2.99 o 
   5  12  10     1831.79     1853.75    421.61 o 
   6  12  10       33.56      121.58    123.75 o 
   7  12  10      811.53      847.10     43.52 o 
   8  12  10      633.74      584.75     15.93 o 
   9  12  10       20.35      116.04    391.64 o 
  10  12  10      461.13      475.69     53.13 o 
  11  12  10       65.29      391.64    432.25 o 
  12  12  10      165.88      152.41     10.57 o 
  13  12  10      772.30      758.13    468.03 o 
  14  12  10       51.12       68.04     90.86 o 
  15  12  10      426.59      412.91      6.77 o 
  16  12  10      640.51      534.09     15.27 o 
  17  12  10     2205.53     2107.10     71.56 o 
  18  12  10      159.98      193.75     57.86 o 
   1  13  10      363.33      345.13    127.78 o 
   2  13  10      108.69      117.01    165.36 o 
   3  13  10       10.45       90.45     32.14 o 
   4  13  10     3342.12     3249.13    248.52 o 
   5  13  10       62.91      135.65     70.43 o 
   6  13  10       22.43      196.30    241.75 o 
   7  13  10       94.72      110.75     30.99 o 
   8  13  10     3630.93     3388.38    289.13 o 
   9  13  10      164.34      159.78     43.10 o 
  10  13  10       33.07       45.45     73.49 o 
  11  13  10       88.14      230.65    132.40 o 
  12  13  10      113.42      354.89    270.76 o 
  13  13  10        1.67        5.55    136.24 o 
  14  13  10        0.80       14.51    383.90 o 
  15  13  10      184.60      334.69    183.12 o 
  16  13  10      546.02      574.40    336.52 o 
   0  14  10       14.22       40.55     61.67 o 
   1  14  10      195.84      297.84    512.51 o 
   2  14  10       15.86       17.28    155.75 o 
   3  14  10        0.09       24.18    299.77 o 
   4  14  10       41.35      170.07    122.14 o 
   5  14  10        1.89      290.10    369.40 o 
   6  14  10       18.50       38.95     87.94 o 
   7  14  10       69.00       78.33    383.90 o 
   8  14  10      541.43      592.25    111.77 o 
   9  14  10      505.28      507.68    239.82 o 
  10  14  10       42.47       63.19    146.74 o 
  11  14  10      344.76      400.34    299.77 o 
  12  14  10      130.46      177.60    159.15 o 
  13  14  10      134.03      126.68    119.91 o 
   1  15  10      604.46      654.91     95.60 o 
   2  15  10      211.87      272.70    486.40 o 
   3  15  10     1037.95      983.46     38.10 o 
   4  15  10     1148.41     1103.35    416.78 o 
   5  15  10      336.47      400.30     53.29 o 
   6  15  10       22.60      120.88    552.16 o 
   7  15  10     1088.82     1081.02     66.92 o 
   8  15  10     1082.22     1087.88    275.60 o 
   9  15  10       25.80       28.55     17.72 o 
   1   1  11     4172.35     4251.92     50.00 o 
   2   1  11     9069.60     9050.19    128.61 o 
   3   1  11     2206.95     2177.11    132.00 o 
   4   1  11      516.45      659.50    511.55 o 
   5   1  11     5081.76     4932.36     44.41 o 
   6   1  11      157.12      542.49    201.14 o 
   7   1  11     4047.34     4142.91     88.51 o 
   8   1  11     4285.79     4367.96    218.54 o 
   9   1  11    19156.49    18706.81     63.47 o 
  10   1  11      826.25      891.58    393.57 o 
  11   1  11     7793.44     7525.31     61.34 o 
  12   1  11    10906.23    10935.85    189.53 o 
  13   1  11     7012.32     6877.56     50.94 o 
  14   1  11     3785.46     3710.40    552.16 o 
  15   1  11      542.84      590.94    272.18 o 
  16   1  11       28.21      262.06    286.23 o 
  17   1  11      248.18      430.77     99.85 o 
  18   1  11     1019.09     1045.33    280.43 o 
  19   1  11     2637.37     2723.81     91.88 o 
  20   1  11       35.85      100.57    186.63 o 
  21   1  11      685.50      654.68     79.62 o 
  22   1  11     1381.64     1379.92    486.40 o 
  23   1  11      449.36      488.40     50.28 o 
  24   1  11      315.24      464.16    234.98 o 
  25   1  11     1682.21     1619.85     33.33 o 
  26   1  11       98.97      245.62    318.14 o 
  27   1  11     1204.40     1302.75    131.77 o 
   0   2  11    13943.04    13615.06    135.57 o 
   1   2  11     3101.14     3181.44     81.23 o 
   2   2  11     7634.45     7552.43     71.51 o 
   3   2  11     9332.54     9707.76    442.89 o 
   4   2  11     2465.45     2465.67     29.41 o 
   5   2  11    11697.48    11350.70    431.28 o 
   6   2  11      794.95      778.26     21.22 o 
   7   2  11     2468.69     3287.81    335.55 o 
   8   2  11     1498.60     1587.75     27.72 o 
   9   2  11     2132.75     2376.90     57.05 o 
  10   2  11     1231.36     1537.93     61.67 o 
  11   2  11     1610.54     1730.94    322.01 o 
  12   2  11     1323.28     1329.56     40.73 o 
  13   2  11      269.22      304.61     94.77 o 
  14   2  11        5.04       48.67     98.73 o 
  15   2  11     4044.64     4079.79    407.11 o 
  16   2  11     6464.10     6303.76     68.12 o 
  17   2  11      803.50      872.24    246.59 o 
  18   2  11     1726.93     1564.01    153.57 o 
  19   2  11     3196.38     3296.52     45.45 o 
  20   2  11      588.13      579.63    137.64 o 
  21   2  11      254.47      290.10     54.15 o 
  22   2  11        3.74       25.32     36.64 o 
  23   2  11       14.19       85.10    232.08 o 
  24   2  11        8.46       70.72     31.39 o 
  25   2  11     1443.10     1398.29    232.08 o 
  26   2  11      580.61      758.14    180.24 o 
  27   2  11      232.43      292.04    504.78 o 
   1   3  11     3360.33     3143.83     33.69 o 
   2   3  11     2400.84     3391.28    498.97 o 
   3   3  11     5818.10     5685.82     28.88 o 
   4   3  11     5602.52     6096.96    216.61 o 
   5   3  11      518.65     1035.15     85.36 o 
   6   3  11     1945.93     1922.40    512.51 o 
   7   3  11     6514.93     6303.26     17.44 o 
   8   3  11     1972.35     2144.82    186.63 o 
   9   3  11      272.67      400.70     36.43 o 
  10   3  11     7071.43     6933.42    227.25 o 
  11   3  11       77.57      108.89     81.66 o 
  12   3  11      486.80      486.40    364.56 o 
  13   3  11    10837.01    10605.51     96.86 o 
  14   3  11     2307.72     2233.78    252.39 o 
  15   3  11     1536.00     1468.82     44.01 o 
  16   3  11      161.93      237.88    398.41 o 
  17   3  11     2211.04     2156.05     37.48 o 
  18   3  11      208.44      266.89    391.64 o 
  19   3  11     5020.61     4742.13     86.66 o 
  20   3  11      400.93      432.25    250.45 o 
  21   3  11        2.80       30.05    179.56 o 
  22   3  11      135.32      143.12      2.90 o 
  23   3  11        4.37       43.44     84.95 o 
  24   3  11      305.44      342.32    428.38 o 
  25   3  11       29.97       68.71     45.24 o 
  26   3  11       30.38       34.81    149.89 o 
   0   4  11       64.45      175.55    351.83 o 
   1   4  11     2435.31     2428.15    550.23 o 
   2   4  11    10440.80    10266.71     41.17 o 
   3   4  11      169.25      228.21    300.74 o 
   4   4  11     4219.07     4004.35    200.69 o 
   5   4  11      823.79      957.33    439.99 o 
   6   4  11    21315.36    20174.45     67.78 o 
   7   4  11     7988.87     8501.90    373.26 o 
   8   4  11     1262.90     1425.74     54.92 o 
   9   4  11      503.63      502.84    129.58 o 
  10   4  11       52.21       84.49     27.12 o 
  11   4  11       71.37      407.11    492.21 o 
  12   4  11     2196.07     2025.88    120.83 o 
  13   4  11      459.76      528.95    529.92 o 
  14   4  11     3585.97     3848.44     50.64 o 
  15   4  11       10.16      158.59    265.93 o 
  16   4  11     3029.65     2844.03     64.21 o 
  17   4  11      598.27      643.06    363.59 o 
  18   4  11     2168.62     2367.64     69.83 o 
  19   4  11        0.24      182.76    471.90 o 
  20   4  11      159.25      167.79     91.89 o 
  21   4  11       23.50       46.42    532.82 o 
  22   4  11      378.28      358.33     48.17 o 
  23   4  11      379.43      332.65    111.21 o 
  24   4  11      506.26      531.96      8.21 o 
  25   4  11       10.46       27.08     56.09 o 
  26   4  11       16.94       40.70     18.48 o 
   1   5  11     5345.32     5145.73     42.27 o 
   2   5  11     1696.55     1906.93    541.52 o 
   3   5  11      213.79      679.70    139.09 o 
   4   5  11      481.90      698.18    125.71 o 
   5   5  11     1411.98     1480.80     67.04 o 
   6   5  11        0.96       41.58    568.60 o 
   7   5  11      115.00      195.25     55.75 o 
   8   5  11     2477.98     2544.19    138.28 o 
   9   5  11      830.82      893.75     31.38 o 
  10   5  11     2335.30     2198.00     84.13 o 
  11   5  11     1496.41     1746.84    105.55 o 
  12   5  11     3284.15     3395.15    418.71 o 
  13   5  11      137.62      247.72    109.04 o 
  14   5  11      410.49      542.49    346.19 o 
  15   5  11     2394.17     2428.72     20.27 o 
  16   5  11     2111.59     2358.52    231.11 o 
  17   5  11     3277.46     3393.22    174.92 o 
  18   5  11     1756.30     1757.05    183.73 o 
  19   5  11        1.42       59.47     85.05 o 
  20   5  11     1683.96     1690.32    402.27 o 
  21   5  11      425.27      440.25    117.13 o 
  22   5  11       41.77      103.47     64.79 o 
  23   5  11     1146.15     1097.69     14.78 o 
  24   5  11     1302.96     1315.13    482.54 o 
  25   5  11      486.69      490.68     56.91 o 
   0   6  11    14030.00    13719.55     42.54 o 
   1   6  11      600.21      760.07    286.23 o 
   2   6  11        4.85      122.14     48.43 o 
   3   6  11      176.34      268.83     95.73 o 
   4   6  11     2655.33     2657.83     92.48 o 
   5   6  11    19443.03    18964.89    389.70 o 
   6   6  11     4096.77     4011.59     74.32 o 
   7   6  11     1731.92     1905.00    541.52 o 
   8   6  11       11.93       81.05     51.99 o 
   9   6  11      195.88      453.52    401.31 o 
  10   6  11       78.42      152.41     60.37 o 
  11   6  11     1573.04     1582.99    213.71 o 
  12   6  11       59.45      229.31     84.87 o 
  13   6  11       80.15      260.12    362.63 o 
  14   6  11    15309.53    14427.78     56.30 o 
  15   6  11     1323.04     1276.45    334.58 o 
  16   6  11      328.48      380.52     32.07 o 
  17   6  11     3599.62     3355.51    263.03 o 
  18   6  11      186.83      336.62     72.03 o 
  19   6  11      668.16      815.18    341.35 o 
  20   6  11     1316.56     1215.20     41.02 o 
  21   6  11        2.79       63.82    173.09 o 
  22   6  11      900.60      823.21     50.97 o 
  23   6  11      802.18      772.64    307.51 o 
  24   6  11      646.05      640.85     32.47 o 
  25   6  11       51.21      112.17    241.75 o 
   1   7  11     4034.39     3770.57     21.11 o 
   2   7  11        0.16       84.13    428.38 o 
   3   7  11     9772.78     9347.22     65.96 o 
   4   7  11     4634.22     4642.59    234.02 o 
   5   7  11     3691.45     4208.53     75.38 o 
   6   7  11      841.95     1157.50    491.24 o 
   7   7  11     1582.75     1754.02    102.54 o 
   8   7  11       26.57       57.05      0.97 o 
   9   7  11     1578.09     1631.11     54.55 o 
  10   7  11      465.32      675.94    224.35 o 
  11   7  11     3211.30     3238.21     88.10 o 
  12   7  11       69.05      114.11    297.84 o 
  13   7  11     1482.23     1571.94     34.59 o 
  14   7  11     1960.17     2102.27    142.15 o 
  15   7  11      230.77      349.49    119.11 o 
  16   7  11     1130.78     1147.83     84.13 o 
  17   7  11      436.24      437.17     20.69 o 
  18   7  11      179.01      319.11    210.81 o 
  19   7  11       11.11      125.42     66.54 o 
  20   7  11     1330.63     1478.55    150.85 o 
  21   7  11     2033.22     1992.69     53.29 o 
  22   7  11      107.76      285.27    292.04 o 
  23   7  11       60.99      132.00    126.34 o 
  24   7  11       20.53      266.89    257.22 o 
   0   8  11     5337.77     5567.24    143.35 o 
   1   8  11     4850.49     5335.93    440.95 o 
   2   8  11     6338.70     6259.31     29.70 o 
   3   8  11      331.62      534.75    210.81 o 
   4   8  11     1254.85     1203.40     21.58 o 
   5   8  11      271.96      293.00    534.75 o 
   6   8  11     2657.21     2551.72     36.21 o 
   7   8  11     2289.70     2284.06    241.75 o 
   8   8  11      468.04      448.95     19.97 o 
   9   8  11     1716.93     1525.93    109.27 o 
  10   8  11        1.64      113.16     59.26 o 
  11   8  11     6439.08     5805.89    172.13 o 
  12   8  11      753.91      700.44     47.26 o 
  13   8  11        2.82      105.40    141.18 o 
  14   8  11     2404.93     2364.69     91.44 o 
  15   8  11      320.99      551.19    375.20 o 
  16   8  11      659.16      720.01     37.18 o 
  17   8  11        4.80       95.73    354.89 o 
  18   8  11     1493.69     1498.59    136.91 o 
  19   8  11      336.15      410.98    384.87 o 
  20   8  11      182.60      318.71     79.28 o 
  21   8  11        0.60       36.75    559.90 o 
  22   8  11        7.34       56.55    122.59 o 
  23   8  11       17.64      285.27    322.98 o 
   1   9  11      115.70      236.28     75.04 o 
   2   9  11      211.28      190.50    211.77 o 
   3   9  11     1832.33     1748.06     80.95 o 
   4   9  11     9456.16     8800.71     80.26 o 
   5   9  11      436.51      438.26     34.89 o 
   6   9  11       17.12      374.23    457.39 o 
   7   9  11     1925.83     1973.70     74.71 o 
   8   9  11      195.02      249.49    410.01 o 
   9   9  11      680.88      709.20     58.89 o 
  10   9  11     1281.22     1348.00     36.75 o 
  11   9  11     1128.25     1280.68     81.29 o 
  12   9  11      209.40      290.10    183.73 o 
  13   9  11      407.11      491.59     46.78 o 
  14   9  11     3415.63     3637.87    239.82 o 
  15   9  11        7.97      136.24    154.66 o 
  16   9  11     1592.58     1471.78     66.72 o 
  17   9  11        0.04       54.96     54.03 o 
  18   9  11      118.26      138.28      9.67 o 
  19   9  11     1310.53     1365.92     47.16 o 
  20   9  11      164.60      189.53    532.82 o 
  21   9  11       69.51      139.41     39.31 o 
  22   9  11      342.76      360.69    364.56 o 
   0  10  11      539.78      848.98    147.18 o 
   1  10  11      361.42      399.37    287.20 o 
   2  10  11     3064.27     3187.41    123.31 o 
   3  10  11      544.21      707.85    387.77 o 
   4  10  11      155.15      135.46     29.09 o 
   5  10  11     1907.67     2098.40    181.80 o 
   6  10  11      990.03      964.11     34.86 o 
   7  10  11      682.62      706.88    146.02 o 
   8  10  11      893.61      867.93     31.35 o 
   9  10  11      460.51      439.02    423.55 o 
  10  10  11      112.75      162.62     72.82 o 
  11  10  11      197.49      224.35    435.15 o 
  12  10  11       58.08      119.77     53.53 o 
  13  10  11      445.19      421.61    318.14 o 
  14  10  11      390.14      365.04     91.55 o 
  15  10  11      178.94      200.17      7.74 o 
  16  10  11      317.85      348.77     43.56 o 
  17  10  11      294.59      579.24    509.61 o 
  18  10  11        1.05      134.78    162.28 o 
  19  10  11      120.80      152.79    149.89 o 
  20  10  11      153.36      377.05    210.11 o 
  21  10  11       89.43      117.97    448.69 o 
   1  11  11       45.78      167.54     37.19 o 
   2  11  11      977.39     1697.09    391.64 o 
   3  11  11      353.06      408.65     71.78 o 
   4  11  11       52.88       87.03    559.90 o 
   5  11  11      158.48      289.91     47.40 o 
   6  11  11      129.44      135.38    366.49 o 
   7  11  11     1942.33     1912.97     75.45 o 
   8  11  11      199.13      526.05    515.41 o 
   9  11  11     1010.33      991.40     61.51 o 
  10  11  11      278.14      449.66    337.48 o 
  11  11  11      693.50      768.28     40.75 o 
  12  11  11        0.93       10.64    184.70 o 
  13  11  11      726.77     1005.58    178.68 o 
  14  11  11       11.73       78.33    223.38 o 
  15  11  11      295.86      324.46    109.48 o 
  16  11  11      155.41      221.44    512.51 o 
  17  11  11        2.79      227.68     71.26 o 
  18  11  11        0.29       26.11     54.15 o 
  19  11  11     1008.06      961.99     61.18 o 
   0  12  11       61.58       75.78    108.73 o 
   1  12  11      424.19      486.40    285.27 o 
   2  12  11        3.08      244.24    191.84 o 
   3  12  11       15.51       32.88     80.26 o 
   4  12  11        1.63       64.90     31.34 o 
   5  12  11      457.95      782.31    347.15 o 
   6  12  11      611.34      651.50     52.19 o 
   7  12  11     1115.19     1141.07    523.15 o 
   8  12  11      263.50      289.70     60.08 o 
   9  12  11      334.71      402.27    402.27 o 
  10  12  11      859.72      833.33     79.64 o 
  11  12  11       98.38       88.96    149.89 o 
  12  12  11     2464.47     2433.25     33.04 o 
  13  12  11       39.20       50.28    100.57 o 
  14  12  11        9.52       14.56      6.86 o 
  15  12  11      150.78      277.53    527.98 o 
  16  12  11      991.22      998.21     65.37 o 
  17  12  11        0.31       11.60     16.44 o 
   1  13  11       63.16      151.98     94.40 o 
   2  13  11      195.33      307.51    192.43 o 
   3  13  11      411.21      374.35      6.72 o 
   4  13  11      890.72      911.89    550.23 o 
   5  13  11     2924.41     2786.88     36.81 o 
   6  13  11        1.78       88.96    218.54 o 
   7  13  11      391.55      542.80     90.49 o 
   8  13  11       98.33      106.37     28.04 o 
   9  13  11      974.69      971.93     10.55 o 
  10  13  11       81.00      167.29    305.57 o 
  11  13  11        6.58       38.55     29.43 o 
  12  13  11      229.37      252.39     25.14 o 
  13  13  11      902.25     1026.18     99.37 o 
  14  13  11      587.79      621.78    168.26 o 
  15  13  11        6.42       42.56     62.20 o 
   0  14  11     1141.51     1068.65      9.62 o 
   1  14  11      144.90      149.89     84.13 o 
   2  14  11       43.92       91.88     55.53 o 
   3  14  11        0.72       61.89    400.34 o 
   4  14  11     1674.04     1587.14     50.19 o 
   5  14  11       35.31      157.62    531.85 o 
   6  14  11      427.00      473.54     50.95 o 
   7  14  11      765.74      692.38    204.04 o 
   8  14  11      675.39      652.43      7.56 o 
   9  14  11      198.83      167.29    383.90 o 
  10  14  11        6.86      101.99    108.16 o 
  11  14  11      186.24      186.63     82.20 o 
  12  14  11     1411.29     1304.86     62.39 o 
   1  15  11        9.97       33.71     24.00 o 
   2  15  11       39.56       35.78     18.37 o 
   3  15  11      611.71      693.80    148.85 o 
   4  15  11      356.09      393.57     19.34 o 
   5  15  11       12.28       41.05     11.58 o 
   6  15  11       39.93      142.15    270.76 o 
   7  15  11      196.83      504.15    190.04 o 
   8  15  11       12.84       58.02    157.62 o 
   0   0  12     8698.56     8402.92     88.17 o 
   1   0  12    38756.86    38080.63     99.60 o 
   2   0  12    15776.96    15693.92     51.04 o 
   3   0  12     2832.08     3510.23    566.66 o 
   4   0  12     1408.41     1466.50    105.11 o 
   5   0  12      108.11      241.75    146.98 o 
   6   0  12      458.39      543.47     71.21 o 
   7   0  12     5272.77     5555.44    258.19 o 
   8   0  12      411.77      519.30     95.47 o 
   9   0  12     1565.96     1855.68    359.73 o 
  10   0  12    10855.77    10859.26    102.78 o 
  11   0  12    10973.73    11272.37    175.03 o 
  12   0  12    11889.21    11858.96    314.76 o 
  13   0  12       12.18       25.14    318.14 o 
  14   0  12    17707.53    17413.91    224.86 o 
  15   0  12      228.63      240.78    252.39 o 
  16   0  12     1439.16     1672.12    212.61 o 
  17   0  12     8848.58     8486.43    327.81 o 
  18   0  12     3500.74     3824.92    217.08 o 
  19   0  12     1226.04     1400.22    557.96 o 
  20   0  12     1036.47     1176.48    196.56 o 
  21   0  12     5391.22     5239.23    363.59 o 
  22   0  12     3001.56     2993.31     35.29 o 
  23   0  12     1469.56     1357.67    101.54 o 
  24   0  12      129.17      461.58    270.65 o 
  25   0  12      504.33      629.52    315.24 o 
  26   0  12      385.54      534.55    109.50 o 
  27   0  12      173.88      194.37    416.78 o 
   1   1  12     4404.22     4199.88     48.44 o 
   2   1  12       25.04       37.71    270.76 o 
   3   1  12     3926.02     3758.37     31.15 o 
   4   1  12     2784.10     3137.93    575.37 o 
   5   1  12      167.33      174.17     18.38 o 
   6   1  12     3921.63     4146.51    103.47 o 
   7   1  12     3751.19     3431.46    170.58 o 
   8   1  12     3457.95     4113.64    361.66 o 
   9   1  12     8005.11     7668.96    136.59 o 
  10   1  12     1152.70      982.48    138.28 o 
  11   1  12     5944.80     6382.62    101.14 o 
  12   1  12     5354.05     5457.77    352.96 o 
  13   1  12      226.02      669.18    110.40 o 
  14   1  12     1300.85     1302.55     14.51 o 
  15   1  12      886.05      804.13     45.09 o 
  16   1  12     2641.80     3170.81    319.11 o 
  17   1  12      812.48      820.40     56.46 o 
  18   1  12      627.30      643.06    325.88 o 
  19   1  12      256.81      279.67     18.87 o 
  20   1  12      744.84      795.84    410.98 o 
  21   1  12       68.12      132.86    108.12 o 
  22   1  12      185.64      524.12    566.66 o 
  23   1  12     1177.57     1209.39    176.58 o 
  24   1  12        3.71      278.50    543.46 o 
  25   1  12       54.27       90.21     89.18 o 
  26   1  12      136.61      427.42    405.17 o 
   0   2  12     6606.29     6908.27     75.12 o 
   1   2  12     1044.26     1574.28    334.58 o 
   2   2  12     4484.47     4624.92     88.32 o 
   3   2  12     2886.66     3007.38     74.46 o 
   4   2  12    16764.31    16726.47    160.15 o 
   5   2  12     5270.16     5226.66    300.74 o 
   6   2  12     2952.00     3063.91     78.18 o 
   7   2  12    12520.06    12128.17    397.44 o 
   8   2  12      427.91      456.33     64.18 o 
   9   2  12     3056.03     3090.55     96.70 o 
  10   2  12       10.68       16.79      6.27 o 
  11   2  12     7794.05     7426.59    578.27 o 
  12   2  12        0.67       47.31     76.31 o 
  13   2  12       43.78      100.57    361.66 o 
  14   2  12     3177.34     2969.69     27.07 o 
  15   2  12      838.94      833.56    492.21 o 
  16   2  12      414.93      500.36     88.49 o 
  17   2  12        0.22       22.24    353.92 o 
  18   2  12      271.61      604.05    126.97 o 
  19   2  12        0.52       19.34    299.77 o 
  20   2  12      818.91      845.38    101.21 o 
  21   2  12     1443.03     1380.88    186.63 o 
  22   2  12       19.21       72.21    194.61 o 
  23   2  12        0.64       70.59    232.08 o 
  24   2  12      695.48      695.07     51.70 o 
  25   2  12        2.86       96.70    148.92 o 
  26   2  12       11.85       41.66     98.29 o 
   1   3  12      450.55      543.76     65.70 o 
   2   3  12      995.22      956.37     36.75 o 
   3   3  12     4700.73     4368.11    153.49 o 
   4   3  12    14212.17    14556.32    450.62 o 
   5   3  12     5282.90     5027.57     30.48 o 
   6   3  12     1497.68     1646.81    105.40 o 
   7   3  12     7424.54     7256.89     39.70 o 
   8   3  12      502.90      823.89    473.83 o 
   9   3  12      531.70      566.77     18.57 o 
  10   3  12     2581.92     2603.18    435.15 o 
  11   3  12     2702.20     2742.85    131.75 o 
  12   3  12     1944.58     2219.28    514.45 o 
  13   3  12     5329.98     5206.24     25.91 o 
  14   3  12      132.17      192.43    421.61 o 
  15   3  12      814.20      969.94    144.72 o 
  16   3  12      597.61      602.44    163.42 o 
  17   3  12     3850.58     3558.04    213.72 o 
  18   3  12      458.17      408.08    383.90 o 
  19   3  12      369.68      626.18    143.62 o 
  20   3  12       18.11       20.31    144.08 o 
  21   3  12      324.84      474.16     96.10 o 
  22   3  12      159.86      261.09    475.77 o 
  23   3  12      283.24      274.05     19.40 o 
  24   3  12      258.14      373.26    482.54 o 
  25   3  12     2046.64     1995.84     88.61 o 
  26   3  12      294.53      298.80    102.50 o 
   0   4  12     5962.08     6234.48    258.42 o 
   1   4  12      739.13      845.16    125.71 o 
   2   4  12    19036.29    17890.19     83.39 o 
   3   4  12     3205.37     3428.03    480.60 o 
   4   4  12     3101.16     3271.68     48.74 o 
   5   4  12     2460.38     2508.41    428.38 o 
   6   4  12     1421.23     1297.28     58.66 o 
   7   4  12     1272.23     1282.25      7.74 o 
   8   4  12     5387.42     5263.38     15.12 o 
   9   4  12       19.48       46.42    352.96 o 
  10   4  12      101.76      179.12     39.36 o 
  11   4  12        5.46      164.39    120.88 o 
  12   4  12      264.87      293.82     99.34 o 
  13   4  12      128.41      294.94    184.70 o 
  14   4  12       52.60      302.34     93.00 o 
  15   4  12       86.37       84.13    514.45 o 
  16   4  12       19.91       19.37    175.41 o 
  17   4  12       92.34      322.98    467.06 o 
  18   4  12      299.77      287.76      9.58 o 
  19   4  12       35.01      102.50    307.51 o 
  20   4  12      417.45      394.33     42.16 o 
  21   4  12       97.31       82.20    186.63 o 
  22   4  12      744.22      773.71    101.92 o 
  23   4  12      878.86      938.96    287.20 o 
  24   4  12      307.01      343.05    118.51 o 
  25   4  12       96.01       89.93    166.32 o 
  26   4  12       74.63      116.79     65.91 o 
   1   5  12     2842.36     2968.92      9.67 o 
   2   5  12     5732.60     5559.31     73.49 o 
   3   5  12     2282.09     2220.05     92.49 o 
   4   5  12      555.09      589.87    361.66 o 
   5   5  12     2071.80     2243.63     40.77 o 
   6   5  12     8129.49     8264.99    433.22 o 
   7   5  12      539.29      491.41     37.86 o 
   8   5  12     2860.10     2785.94    416.78 o 
   9   5  12      751.55      915.16     81.42 o 
  10   5  12      105.96      196.30    398.41 o 
  11   5  12        0.27       35.54     27.00 o 
  12   5  12       90.71      116.04      2.90 o 
  13   5  12      796.47      757.63     33.59 o 
  14   5  12       62.26      126.68    270.76 o 
  15   5  12     1470.94     1541.65     77.95 o 
  16   5  12       26.81      163.42    103.47 o 
  17   5  12      651.39      611.49     14.08 o 
  18   5  12        4.61       55.12    144.08 o 
  19   5  12     2380.13     2459.43     99.11 o 
  20   5  12        0.30       11.60     84.13 o 
  21   5  12       98.54      138.46    130.83 o 
  22   5  12     1303.55     1258.07     70.59 o 
  23   5  12      323.68      400.00     76.19 o 
  24   5  12      110.22      189.53    439.02 o 
  25   5  12       33.77       38.49     14.78 o 
   0   6  12     1499.72     1576.51    145.08 o 
   1   6  12     2001.21     2213.47    575.37 o 
   2   6  12     7435.65     7446.33    143.28 o 
   3   6  12     8747.84     8793.94    213.71 o 
   4   6  12        8.99      532.96     64.23 o 
   5   6  12      460.90      423.55    234.02 o 
   6   6  12     1111.02     1087.72     56.96 o 
   7   6  12      264.90      380.03    379.07 o 
   8   6  12      326.67      396.02     83.39 o 
   9   6  12       15.94      215.64    234.02 o 
  10   6  12      697.84      628.20     10.84 o 
  11   6  12       59.93      137.31    402.27 o 
  12   6  12      277.32      318.30     49.30 o 
  13   6  12       56.94      295.90    428.38 o 
  14   6  12      805.64      771.22     33.47 o 
  15   6  12        5.42       80.26    267.86 o 
  16   6  12      464.04      532.28     90.81 o 
  17   6  12     1112.24     1167.17    505.74 o 
  18   6  12      860.16      916.32     70.15 o 
  19   6  12     1017.10      967.97    307.51 o 
  20   6  12       12.27       19.79    186.35 o 
  21   6  12      887.87     1099.48    473.83 o 
  22   6  12       51.29      283.30    102.06 o 
  23   6  12      707.23      683.67     73.49 o 
  24   6  12       28.71      293.17    215.81 o 
   1   7  12     1483.96     1525.59     65.85 o 
   2   7  12     1794.46     1754.15     99.60 o 
   3   7  12      387.03      515.84     69.54 o 
   4   7  12      184.87      220.48    252.39 o 
   5   7  12     1359.63     1338.45     55.85 o 
   6   7  12     8996.33     8833.58    398.41 o 
   7   7  12     1357.14     1391.58     44.97 o 
   8   7  12     1421.47     1490.15    448.69 o 
   9   7  12      202.17      191.45     39.33 o 
  10   7  12      517.00      461.26    448.69 o 
  11   7  12     1955.31     1858.08     44.33 o 
  12   7  12     2681.06     2582.87    418.71 o 
  13   7  12       37.39      184.02    202.13 o 
  14   7  12        4.77       10.64    364.56 o 
  15   7  12      999.37      983.65      9.05 o 
  16   7  12      457.94      481.57    299.77 o 
  17   7  12      959.99      973.54    106.60 o 
  18   7  12       94.77      120.88    448.69 o 
  19   7  12      162.94      402.61    108.75 o 
  20   7  12        6.45      302.67    369.40 o 
  21   7  12       37.24       43.70     16.03 o 
  22   7  12      978.47      969.91    270.76 o 
  23   7  12      208.97      213.89    106.15 o 
  24   7  12        0.71       99.60    541.52 o 
   0   8  12      719.06      940.41    132.46 o 
   1   8  12     6466.05     6400.60    305.57 o 
   2   8  12      617.45      710.66     13.83 o 
   3   8  12      452.57      430.32    147.95 o 
   4   8  12     3440.01     3578.06     26.13 o 
   5   8  12      296.40      395.50     41.58 o 
   6   8  12     1176.52     1341.67    115.45 o 
   7   8  12     1723.91     1861.48    441.92 o 
   8   8  12     3355.13     3391.32     54.95 o 
   9   8  12     3090.58     2996.75    146.02 o 
  10   8  12      583.33      586.96    118.04 o 
  11   8  12       18.35      299.77    429.35 o 
  12   8  12      104.42      330.14     91.08 o 
  13   8  12      517.96      873.20    503.81 o 
  14   8  12       74.98      168.13     49.22 o 
  15   8  12      288.65      331.68    213.71 o 
  16   8  12      625.23      624.06     10.06 o 
  17   8  12       19.03      108.30    183.73 o 
  18   8  12       51.25      130.69     40.57 o 
  19   8  12      430.42      698.18    375.20 o 
  20   8  12       55.03      157.28     63.18 o 
  21   8  12       57.83      142.15    181.80 o 
  22   8  12      412.64      405.75     87.63 o 
  23   8  12      488.94      549.26    120.88 o 
   1   9  12     9306.02     8086.31    198.22 o 
   2   9  12     1608.71     1670.98    381.00 o 
   3   9  12     2759.06     2416.70     47.67 o 
   4   9  12      118.60      114.11     51.25 o 
   5   9  12     1242.08     1860.62    112.71 o 
   6   9  12     3918.52     3983.09    509.61 o 
   7   9  12      861.26      773.75     18.17 o 
   8   9  12     7665.62     7568.74     74.46 o 
   9   9  12      485.89      577.57     42.37 o 
  10   9  12     3856.86     3699.76    514.45 o 
  11   9  12     1534.17     1856.36    145.50 o 
  12   9  12      320.46     1016.32    539.59 o 
  13   9  12        2.56       49.01     62.63 o 
  14   9  12       57.59      240.78    571.50 o 
  15   9  12       29.20      130.95     67.88 o 
  16   9  12      154.07      261.09    423.55 o 
  17   9  12      123.53      257.33     59.98 o 
  18   9  12      898.26      973.77    223.38 o 
  19   9  12       53.89       62.99     25.63 o 
  20   9  12       27.78      223.38    175.99 o 
  21   9  12        8.26       55.83     58.06 o 
  22   9  12      162.37      238.85    439.02 o 
   0  10  12     2411.07     2912.81    273.95 o 
   1  10  12      945.61     1093.68    541.52 o 
   2  10  12      690.41      884.84     54.98 o 
   3  10  12     2163.75     2178.66    254.32 o 
   4  10  12     2914.58     2966.19    186.96 o 
   5  10  12      101.54      339.42    480.60 o 
   6  10  12     5725.09     5756.07    149.83 o 
   7  10  12      122.04      166.32    447.72 o 
   8  10  12      244.12      194.23      9.53 o 
   9  10  12      721.67      833.56    185.66 o 
  10  10  12      688.83      722.41     16.28 o 
  11  10  12      163.87      266.89    227.25 o 
  12  10  12      228.22      295.71    125.19 o 
  13  10  12        0.11      306.54    391.64 o 
  14  10  12       21.21       30.25     18.70 o 
  15  10  12     1537.69     1625.53     95.73 o 
  16  10  12       51.50       74.45     47.20 o 
  17  10  12       27.21      113.14    361.66 o 
  18  10  12     1304.32     1364.74    200.07 o 
  19  10  12     1338.33     1318.99    232.08 o 
  20  10  12      156.99      193.41     29.59 o 
   1  11  12     3375.66     3354.53    176.55 o 
   2  11  12      110.94      223.38    223.38 o 
   3  11  12     2699.98     2849.60    165.99 o 
   4  11  12      649.00      820.02    116.04 o 
   5  11  12     3281.87     2974.60     84.71 o 
   6  11  12     3352.83     3216.26    442.89 o 
   7  11  12       25.79      354.98     73.30 o 
   8  11  12       41.72      181.80    387.77 o 
   9  11  12     1167.90     1057.98     31.76 o 
  10  11  12      703.39      728.15    138.28 o 
  11  11  12       38.00       65.12     91.19 o 
  12  11  12     1778.46     1699.99    235.95 o 
  13  11  12     2415.26     2330.21     67.76 o 
  14  11  12       18.55       88.00    557.96 o 
  15  11  12      234.67      332.77     68.89 o 
  16  11  12      165.08      186.63    105.40 o 
  17  11  12     1114.40     1156.33     31.50 o 
  18  11  12     2399.92     2345.95    380.03 o 
  19  11  12     1178.39     1098.62     63.35 o 
   0  12  12      268.04      388.30     44.19 o 
   1  12  12       91.07      124.74    532.82 o 
   2  12  12     1173.70     1265.85    237.39 o 
   3  12  12     1455.07     1436.97     61.89 o 
   4  12  12       32.85      109.49    183.93 o 
   5  12  12       20.93      292.04    271.73 o 
   6  12  12      152.69      441.00    120.73 o 
   7  12  12      238.87      270.76    299.77 o 
   8  12  12     1499.76     1492.07    163.19 o 
   9  12  12        0.96       90.90    453.53 o 
  10  12  12      386.17      417.22     21.12 o 
  11  12  12      675.75      674.97    120.88 o 
  12  12  12      246.62      252.61     41.90 o 
  13  12  12      270.50      391.64    578.27 o 
  14  12  12      109.79      287.68    145.14 o 
  15  12  12      445.88      617.92    257.22 o 
  16  12  12      228.74      250.55     38.84 o 
  17  12  12     2277.90     2105.17    332.65 o 
   1  13  12      833.25      768.84     26.55 o 
   2  13  12        0.45       28.04    468.03 o 
   3  13  12     1509.89     1342.94     65.60 o 
   4  13  12     3002.43     2858.46    109.27 o 
   5  13  12      451.95      372.32     43.54 o 
   6  13  12       90.24      104.44    364.56 o 
   7  13  12      731.09      619.59     80.12 o 
   8  13  12     1030.45      942.83    318.14 o 
   9  13  12       41.78       94.89     18.98 o 
  10  13  12      248.36      314.28    568.60 o 
  11  13  12        2.96       20.55    217.11 o 
  12  13  12      714.50      654.66     84.13 o 
  13  13  12       24.31      202.40    188.48 o 
  14  13  12       85.00      145.05    248.52 o 
   0  14  12      184.99      250.55     68.96 o 
   1  14  12        0.01       45.45    183.73 o 
   2  14  12        7.82       25.98     12.85 o 
   3  14  12      333.51      331.68    205.00 o 
   4  14  12      458.95      485.11    130.53 o 
   5  14  12      130.15      177.93    157.62 o 
   6  14  12      268.16      368.34     91.30 o 
   7  14  12      242.70      310.41    552.16 o 
   8  14  12     1663.47     1688.25    170.94 o 
   9  14  12      129.05      132.48      6.77 o 
  10  14  12       72.68      102.63    169.11 o 
  11  14  12       96.01      108.30    102.50 o 
   1  15  12       43.29       90.86     26.60 o 
   2  15  12       90.34       77.36      9.67 o 
   3  15  12       77.81      148.71     99.42 o 
   4  15  12     1417.72     1351.87    400.34 o 
   5  15  12      312.76      496.36    110.88 o 
   6  15  12        0.85       10.64    383.90 o 
   7  15  12      174.52      376.16     76.55 o 
   1   1  13    11312.35    11340.14     81.30 o 
   2   1  13       15.39      415.81    328.78 o 
   3   1  13    11559.70    11459.99    127.26 o 
   4   1  13       69.87      217.58    305.57 o 
   5   1  13      388.34      452.97     37.14 o 
   6   1  13     4968.18     4867.90    424.51 o 
   7   1  13     1140.50     1181.41     97.76 o 
   8   1  13     3846.75     3764.55    260.12 o 
   9   1  13    17578.32    16955.80     17.82 o 
  10   1  13    12175.55    12055.64    442.89 o 
  11   1  13        3.03       51.86    190.03 o 
  12   1  13     6115.88     6028.31    380.03 o 
  13   1  13    15535.11    14990.39    115.01 o 
  14   1  13      166.43      795.84    292.04 o 
  15   1  13     2028.75     1913.19    118.97 o 
  16   1  13     1110.52     1220.36    422.58 o 
  17   1  13     1120.58     1307.22     61.68 o 
  18   1  13      254.58      275.60    138.28 o 
  19   1  13        7.77      160.25     85.26 o 
  20   1  13      352.87      349.09     35.78 o 
  21   1  13      147.72      192.21     41.50 o 
  22   1  13     2115.71     2185.43    186.63 o 
  23   1  13      813.73      744.10     67.26 o 
  24   1  13       98.19      150.85    230.15 o 
  25   1  13        1.67       26.41     25.83 o 
  26   1  13      662.61      652.73     36.75 o 
   0   2  13    12743.35    12124.38     29.75 o 
   1   2  13     3932.23     3919.27     17.41 o 
   2   2  13      314.16      288.50     59.85 o 
   3   2  13     1984.23     2001.70    259.16 o 
   4   2  13       29.73      215.03     46.33 o 
   5   2  13      512.60      847.10    553.13 o 
   6   2  13       51.57      103.38     36.38 o 
   7   2  13       25.74       94.77    336.52 o 
   8   2  13     1107.65     1050.39     24.53 o 
   9   2  13     1566.30     1672.92    544.42 o 
  10   2  13      609.23      590.51     26.75 o 
  11   2  13     1809.22     1858.58    509.61 o 
  12   2  13     5165.51     5039.54     70.52 o 
  13   2  13       48.76      178.90    116.04 o 
  14   2  13     1065.78     1098.88     39.60 o 
  15   2  13     2028.41     2031.68     73.49 o 
  16   2  13     2593.54     2615.27    129.48 o 
  17   2  13       83.55      122.81    205.00 o 
  18   2  13       27.31       68.66     56.18 o 
  19   2  13      209.72      520.25    562.80 o 
  20   2  13        0.95       75.71     56.85 o 
  21   2  13     1984.67     1991.06    114.11 o 
  22   2  13       69.90       90.61     46.20 o 
  23   2  13      383.08      427.42    137.31 o 
  24   2  13      263.58      278.74     38.29 o 
  25   2  13       91.88      179.86    435.15 o 
  26   2  13      254.30      356.66    152.83 o 
   1   3  13     3640.26     4102.60     79.84 o 
   2   3  13     1320.27     1349.94    576.33 o 
   3   3  13      692.68      662.58     53.66 o 
   4   3  13       23.81       69.62    140.22 o 
   5   3  13     2676.46     2679.30     47.77 o 
   6   3  13     3661.53     3607.89    230.15 o 
   7   3  13     1144.60     1181.69     39.36 o 
   8   3  13     3803.81     3610.79    109.27 o 
   9   3  13     2068.35     1902.24     53.83 o 
  10   3  13     8944.73     8909.98    303.64 o 
  11   3  13       11.04      257.93    144.23 o 
  12   3  13     2628.58     2572.23    234.02 o 
  13   3  13     3490.08     3165.23     56.71 o 
  14   3  13      819.21     1109.15    276.56 o 
  15   3  13     6047.01     5493.83     32.86 o 
  16   3  13       18.01       65.76    184.70 o 
  17   3  13      456.42      435.07     56.14 o 
  18   3  13      285.32      293.97    468.03 o 
  19   3  13       53.20      210.79    102.75 o 
  20   3  13       83.42       88.00    468.03 o 
  21   3  13      497.15      486.61     17.25 o 
  22   3  13       89.39      191.47    445.79 o 
  23   3  13       24.13       38.54     30.79 o 
  24   3  13        5.39       34.81    157.62 o 
  25   3  13        1.21       10.31     14.48 o 
  26   3  13       36.72      103.47    529.92 o 
   0   4  13      702.93      880.84     75.39 o 
   1   4  13     6600.23     6619.14    495.11 o 
   2   4  13      788.00     1034.20     97.85 o 
   3   4  13     4231.20     4274.16    502.84 o 
   4   4  13     1729.27     1659.47     48.71 o 
   5   4  13      139.14      210.81    352.96 o 
   6   4  13      820.22      963.75     86.05 o 
   7   4  13     3842.90     4101.07    448.69 o 
   8   4  13      779.93      871.53     35.24 o 
   9   4  13      989.81     1022.12    111.21 o 
  10   4  13      628.19      695.12     39.59 o 
  11   4  13     1559.45     1471.78    149.89 o 
  12   4  13       61.55       72.99     58.33 o 
  13   4  13     2277.06     2370.13    428.38 o 
  14   4  13     3780.28     3824.10     62.32 o 
  15   4  13      514.33      783.27    423.55 o 
  16   4  13     1359.59     1283.52     10.00 o 
  17   4  13     2104.53     1818.94    383.90 o 
  18   4  13     2047.83     2026.57    174.52 o 
  19   4  13      507.56      392.60    117.97 o 
  20   4  13       41.58       37.96     74.46 o 
  21   4  13      448.24      375.20    437.09 o 
  22   4  13      393.96      586.54    114.76 o 
  23   4  13       35.04      211.77    154.72 o 
  24   4  13        0.52       91.06     28.70 o 
  25   4  13      428.89      550.23    546.36 o 
   1   5  13      470.28      443.76     43.66 o 
   2   5  13        0.28      524.12    319.11 o 
   3   5  13        1.02       76.01     20.00 o 
   4   5  13        0.90       79.29    363.59 o 
   5   5  13     2035.86     2031.22     66.96 o 
   6   5  13     1370.03     1417.63     18.37 o 
   7   5  13      468.55      474.99     12.62 o 
   8   5  13     1720.43     1770.58      9.67 o 
   9   5  13      225.30      307.93     52.78 o 
  10   5  13     3183.81     2895.21    251.42 o 
  11   5  13     3527.98     3370.83     60.50 o 
  12   5  13     5281.07     5490.65    425.48 o 
  13   5  13       16.51       87.51     25.40 o 
  14   5  13      369.63      643.06    524.12 o 
  15   5  13     3768.43     3633.40     52.52 o 
  16   5  13     3486.15     3558.58    402.27 o 
  17   5  13       13.54       26.97     17.36 o 
  18   5  13     2796.40     3041.23    375.20 o 
  19   5  13        3.24       24.70    177.25 o 
  20   5  13     2483.33     2524.85    325.88 o 
  21   5  13      152.74      153.60     27.73 o 
  22   5  13      137.80      519.28    575.37 o 
  23   5  13      450.56      419.74     14.61 o 
  24   5  13      500.71      494.14      9.67 o 
  25   5  13      355.44      352.41     33.28 o 
   0   6  13    10274.22     9749.50     45.63 o 
   1   6  13      708.47      734.92     73.49 o 
   2   6  13     4106.96     4056.13    101.56 o 
   3   6  13      538.54      820.02    439.99 o 
   4   6  13     1368.45     1431.20     63.04 o 
   5   6  13     3426.59     3093.45    149.89 o 
   6   6  13     4867.62     4768.09     42.94 o 
   7   6  13     2073.81     2168.99     48.35 o 
   8   6  13     1083.55     1084.34     50.25 o 
   9   6  13     3179.28     2832.36    336.52 o 
  10   6  13      622.96      628.57     80.44 o 
  11   6  13      752.54      779.41    351.99 o 
  12   6  13      354.52      531.13    119.94 o 
  13   6  13       93.90       79.29     36.75 o 
  14   6  13     6644.28     6614.45    101.66 o 
  15   6  13      806.64      909.95    246.59 o 
  16   6  13      360.83      345.12     65.00 o 
  17   6  13      158.83      486.40    404.21 o 
  18   6  13     2752.02     2747.21     76.79 o 
  19   6  13     2352.99     2255.05     79.29 o 
  20   6  13     1240.32     1299.95    201.04 o 
  21   6  13     1064.33     1073.37     31.91 o 
  22   6  13       10.20       58.21     84.43 o 
  23   6  13      339.31      319.11     56.09 o 
  24   6  13       26.19       37.72     18.66 o 
   1   7  13     1182.89     1246.80     24.38 o 
   2   7  13      264.42      393.57    273.66 o 
   3   7  13     2674.19     2649.78     57.38 o 
   4   7  13     3658.48     4072.06    562.80 o 
   5   7  13      560.24      569.99     38.92 o 
   6   7  13       37.20      305.57    288.17 o 
   7   7  13     2590.31     2602.20    127.81 o 
   8   7  13      488.16      652.73    297.84 o 
   9   7  13      143.20      227.14    114.84 o 
  10   7  13     5230.00     5306.92    486.40 o 
  11   7  13     1881.99     1807.58     40.87 o 
  12   7  13      200.06      271.73    482.54 o 
  13   7  13     1289.42     1336.95     63.26 o 
  14   7  13      499.51      722.35    551.19 o 
  15   7  13      690.14      741.82    101.38 o 
  16   7  13      407.10      749.43    512.51 o 
  17   7  13      534.95      610.68    103.20 o 
  18   7  13       35.05       99.60    293.97 o 
  19   7  13        2.79      152.95    141.89 o 
  20   7  13     1295.74     1518.20    546.36 o 
  21   7  13      192.75      240.30     74.52 o 
  22   7  13      540.22      566.66    106.37 o 
  23   7  13       52.56       98.65     72.79 o 
   0   8  13     3986.97     3750.61    297.16 o 
   1   8  13     1407.40     1500.79    201.14 o 
   2   8  13     8052.64     7643.81     90.44 o 
   3   8  13     1112.65     1185.55    238.85 o 
   4   8  13     2778.79     2740.63     44.12 o 
   5   8  13       72.09      127.64    420.65 o 
   6   8  13      971.59      919.14    128.89 o 
   7   8  13     1120.80      995.05    157.62 o 
   8   8  13      223.88      440.34     81.39 o 
   9   8  13     1511.72     1465.98    578.27 o 
  10   8  13      995.98     1139.02     97.18 o 
  11   8  13     6224.89     5950.94    292.04 o 
  12   8  13       15.96       67.20     35.01 o 
  13   8  13     1597.33     1490.15    305.57 o 
  14   8  13     1402.81     1463.95    116.59 o 
  15   8  13     1076.07     1277.41    443.86 o 
  16   8  13      699.96      830.20    110.70 o 
  17   8  13       22.12       40.61     35.78 o 
  18   8  13      179.84      271.87     59.72 o 
  19   8  13      173.94      254.32    118.94 o 
  20   8  13      387.43      516.16    122.22 o 
  21   8  13       82.48      117.01     73.49 o 
  22   8  13       87.07      117.38     75.64 o 
   1   9  13    18561.41    17739.44    113.77 o 
   2   9  13       35.94       37.71     73.49 o 
   3   9  13      246.28      399.57    121.68 o 
   4   9  13     1831.88     1800.56    494.14 o 
   5   9  13      718.94      984.05     71.00 o 
   6   9  13      128.43      379.07    292.04 o 
   7   9  13     1913.24     1878.03     64.75 o 
   8   9  13       51.23      124.74    418.71 o 
   9   9  13       10.99       45.65     47.90 o 
  10   9  13      279.47      406.14    336.52 o 
  11   9  13      257.41      262.20     70.44 o 
  12   9  13       90.95      142.15    335.55 o 
  13   9  13      713.10      750.93     68.68 o 
  14   9  13      234.84      293.97     73.49 o 
  15   9  13      134.02      142.48     10.60 o 
  16   9  13      907.52      846.13    352.96 o 
  17   9  13      321.44      325.10     50.24 o 
  18   9  13      818.58      941.86    241.75 o 
  19   9  13      479.82      521.89     43.54 o 
  20   9  13      247.78      274.63    260.12 o 
  21   9  13     2192.78     2039.79     92.73 o 
   0  10  13     1765.87     1634.25     47.41 o 
   1  10  13       56.93      244.65    418.71 o 
   2  10  13     4527.84     4236.26     60.10 o 
   3  10  13      514.89     1122.69    480.60 o 
   4  10  13     2047.01     1965.69     50.26 o 
   5  10  13     2725.93     2721.15    578.27 o 
   6  10  13      912.15      857.92     16.31 o 
   7  10  13      233.65      238.85    364.56 o 
   8  10  13      669.33      658.12     20.69 o 
   9  10  13     1290.98     1262.91    539.59 o 
  10  10  13     1487.18     1467.44     28.77 o 
  11  10  13       62.69      169.23     87.03 o 
  12  10  13       20.22      154.47    122.57 o 
  13  10  13        7.94      179.86    143.12 o 
  14  10  13     1155.74     1078.60     55.95 o 
  15  10  13     1499.21     1607.16    146.02 o 
  16  10  13        0.36       13.94     94.26 o 
  17  10  13      481.04      442.89     91.87 o 
  18  10  13      115.41      117.82     24.97 o 
  19  10  13       11.74       86.06    325.88 o 
  20  10  13       23.39       81.97     31.88 o 
   1  11  13      477.45      657.03     60.89 o 
   2  11  13      282.10      268.83     32.88 o 
   3  11  13      298.29      347.18     67.13 o 
   4  11  13      243.71      337.48    455.46 o 
   5  11  13      152.02      183.31     19.66 o 
   6  11  13     1596.05     1732.87    520.25 o 
   7  11  13     1001.74      965.02     38.69 o 
   8  11  13      174.69      367.46    455.46 o 
   9  11  13      756.79      690.08    179.54 o 
  10  11  13       17.76       80.26    323.95 o 
  11  11  13      621.84      698.28     54.49 o 
  12  11  13      205.26      215.64     18.37 o 
  13  11  13        0.98       24.52     31.61 o 
  14  11  13      136.29      180.83    436.12 o 
  15  11  13        0.49       43.09     59.71 o 
  16  11  13       11.74       53.19    366.49 o 
  17  11  13      874.08      908.95     42.46 o 
  18  11  13      232.43      428.38    471.90 o 
   0  12  13       80.32      112.87    125.12 o 
   1  12  13      123.15      121.84      9.67 o 
   2  12  13      202.24      253.63     56.39 o 
   3  12  13       14.39       52.22     82.20 o 
   4  12  13     2228.47     2140.94    134.13 o 
   5  12  13     1647.11     1549.14    363.59 o 
   6  12  13     1455.64     1440.87      9.47 o 
   7  12  13      197.18      210.81    164.39 o 
   8  12  13      218.85      431.27    106.22 o 
   9  12  13      406.39      510.58    336.52 o 
  10  12  13      834.71      891.73     40.81 o 
  11  12  13      180.85      140.22     35.78 o 
  12  12  13      296.63      371.69    101.79 o 
  13  12  13      534.34      480.60      7.74 o 
  14  12  13      187.58      295.83    123.50 o 
  15  12  13      192.85      249.49    273.66 o 
  16  12  13       80.25      210.79     96.22 o 
   1  13  13       17.37       62.64    113.87 o 
   2  13  13       33.17       94.77    107.34 o 
   3  13  13      513.57      684.77    101.45 o 
   4  13  13      390.09      413.88    129.58 o 
   5  13  13     2521.69     2507.06     76.98 o 
   6  13  13      800.73      722.35     61.89 o 
   7  13  13      453.42      448.81     58.85 o 
   8  13  13      167.63      382.93    236.92 o 
   9  13  13      666.72      737.30    103.11 o 
  10  13  13      713.13      769.74    260.12 o 
  11  13  13       60.53       67.63     11.88 o 
  12  13  13      848.78      935.09    191.47 o 
  13  13  13      276.77      323.89     97.98 o 
  14  13  13      200.82      247.55    149.89 o 
   0  14  13        3.46       49.24    150.38 o 
   1  14  13      111.26      231.11    161.49 o 
   2  14  13      446.18      506.60     83.91 o 
   3  14  13      250.92      291.07    418.71 o 
   4  14  13      240.72      225.73    115.56 o 
   5  14  13      112.03      261.09    291.07 o 
   6  14  13        5.84      259.92    185.11 o 
   7  14  13      201.30      205.97     18.37 o 
   8  14  13       72.12       73.09     36.96 o 
   9  14  13      325.65      316.21    364.56 o 
  10  14  13       21.39      119.25    218.66 o 
   1  15  13       74.50       55.98      5.79 o 
   2  15  13      128.21      193.40    552.16 o 
   3  15  13       32.96       44.70     10.19 o 
   4  15  13      274.41      293.97     73.49 o 
   5  15  13      203.19      195.94    111.28 o 
   0   0  14    38323.07    39332.34    192.04 o 
   1   0  14    10998.35    10478.46    119.91 o 
   2   0  14    17767.45    17564.34     42.26 o 
   3   0  14    44581.52    42423.45      7.74 o 
   4   0  14      704.89      823.23     35.98 o 
   5   0  14      232.60      305.57     66.72 o 
   6   0  14       18.11      225.46    125.81 o 
   7   0  14      276.36      461.26    363.59 o 
   8   0  14      199.21      437.79    137.71 o 
   9   0  14    12634.71    13140.62    548.29 o 
  10   0  14        7.46      291.26    144.90 o 
  11   0  14    11911.06    12160.08    439.02 o 
  12   0  14     5748.38     5494.39    269.03 o 
  13   0  14     3235.41     3937.64    458.36 o 
  14   0  14       48.30      921.80    267.18 o 
  15   0  14      498.85      571.50    127.64 o 
  16   0  14     2244.70     2507.85    152.16 o 
  17   0  14     8805.62     8469.99    285.27 o 
  18   0  14     2500.20     2459.89    173.96 o 
  19   0  14       42.29       48.35    318.14 o 
  20   0  14        3.66       16.79     79.24 o 
  21   0  14     1007.21     1079.18    305.57 o 
  22   0  14     5171.61     4964.37    188.05 o 
  23   0  14       57.13       91.87      5.80 o 
  24   0  14      232.18      375.84    112.74 o 
  25   0  14       90.28       99.60      2.90 o 
  26   0  14      542.19      542.99     94.67 o 
   1   1  14     3732.28     3494.94     54.52 o 
   2   1  14     1429.78     1553.01     32.88 o 
   3   1  14      377.52      413.50    149.60 o 
   4   1  14     1624.16     1915.64    161.49 o 
   5   1  14        4.16      111.67     43.19 o 
   6   1  14       45.67       48.35    299.77 o 
   7   1  14      523.11      535.83     37.16 o 
   8   1  14     7875.17     7794.05    182.76 o 
   9   1  14     1485.07     1527.00     90.87 o 
  10   1  14       54.63      494.14    498.97 o 
  11   1  14      114.06      241.19     94.21 o 
  12   1  14      923.25     1483.38    533.79 o 
  13   1  14     2784.04     2810.32    206.56 o 
  14   1  14      487.08      521.22    531.85 o 
  15   1  14       14.26       42.33     24.51 o 
  16   1  14     9648.43     9230.06    149.89 o 
  17   1  14       13.23       36.94     30.66 o 
  18   1  14       17.49      264.96    349.09 o 
  19   1  14      339.37      377.35     97.39 o 
  20   1  14        9.70       96.70    181.80 o 
  21   1  14      165.17      181.46     18.65 o 
  22   1  14       23.91      220.48    275.60 o 
  23   1  14      532.66      587.67     86.18 o 
  24   1  14     1287.76     1240.67     99.60 o 
  25   1  14       31.29      128.25     92.72 o 
  26   1  14        6.48       51.25    129.58 o 
   0   2  14    31162.47    30441.66    197.11 o 
   1   2  14      251.58      718.48     99.60 o 
   2   2  14     3508.81     3535.24     40.22 o 
   3   2  14      414.75      631.45    247.55 o 
   4   2  14     6805.24     6674.85     48.44 o 
   5   2  14      683.44      635.32    289.13 o 
   6   2  14     1656.53     1720.61     61.09 o 
   7   2  14      993.25     1606.19    182.76 o 
   8   2  14       15.17       55.30     44.58 o 
   9   2  14     1567.36     1804.43    321.05 o 
  10   2  14     1828.31     1772.02     48.29 o 
  11   2  14     3431.92     3636.90    165.36 o 
  12   2  14        1.07       82.31     41.21 o 
  13   2  14      604.48      641.12    205.00 o 
  14   2  14     1100.38     1228.21     63.86 o 
  15   2  14        0.03       61.89    511.55 o 
  16   2  14      603.67      773.76    143.40 o 
  17   2  14      734.13      902.22    466.10 o 
  18   2  14      967.63      917.70     20.90 o 
  19   2  14     1813.60     1828.61     29.98 o 
  20   2  14     2688.38     2571.45     49.08 o 
  21   2  14     1414.79     1374.11    270.76 o 
  22   2  14      170.90      194.72     28.95 o 
  23   2  14       99.04      113.14    299.77 o 
  24   2  14        0.36      129.14     30.40 o 
  25   2  14      221.41      260.12    410.01 o 
   1   3  14     1758.02     1683.29     45.24 o 
   2   3  14       66.12      283.33    335.55 o 
   3   3  14      538.10      756.04     81.36 o 
   4   3  14     7270.57     7256.40    444.82 o 
   5   3  14     8520.32     8024.57     39.61 o 
   6   3  14      124.40      146.98    263.99 o 
   7   3  14      748.58      675.44     31.83 o 
   8   3  14       15.50      131.51     83.16 o 
   9   3  14     1214.91     1226.38     87.61 o 
  10   3  14     1039.97     1189.42    300.74 o 
  11   3  14      871.02     1015.35     90.84 o 
  12   3  14     1261.00     1318.99    344.25 o 
  13   3  14     2333.26     2332.31    168.24 o 
  14   3  14      134.62      342.32    357.79 o 
  15   3  14      156.46      170.80     70.77 o 
  16   3  14       32.00      138.28    369.40 o 
  17   3  14      244.30      406.13    110.16 o 
  18   3  14     1656.51     1775.42     39.65 o 
  19   3  14      707.12      724.09     93.39 o 
  20   3  14      203.76      199.20     16.44 o 
  21   3  14      533.17      627.96     87.53 o 
  22   3  14      479.84      787.14    480.60 o 
  23   3  14      102.85      248.34    126.41 o 
  24   3  14      939.36      850.96    343.29 o 
  25   3  14      793.90      813.09    112.71 o 
   0   4  14       29.38       30.76     38.44 o 
   1   4  14      302.54      457.39    393.57 o 
   2   4  14     7388.18     6870.64     82.95 o 
   3   4  14    10162.58     9793.82    149.89 o 
   4   4  14      156.70      238.67     51.72 o 
   5   4  14     1363.10     1296.75    299.77 o 
   6   4  14        6.11      208.26     71.92 o 
   7   4  14    10168.02    10343.08    214.67 o 
   8   4  14     2011.47     2067.16     45.29 o 
   9   4  14      580.10      771.67    181.80 o 
  10   4  14       15.45      147.27     36.00 o 
  11   4  14      286.03      359.73    529.92 o 
  12   4  14     1320.25     1302.52     54.36 o 
  13   4  14      143.54      166.32     21.27 o 
  14   4  14      213.79      434.36    116.16 o 
  15   4  14       80.99       66.72    364.56 o 
  16   4  14       75.87      120.95     24.42 o 
  17   4  14      139.20      172.13    354.89 o 
  18   4  14      117.46      125.51     14.57 o 
  19   4  14     1960.36     1954.32    264.96 o 
  20   4  14      607.15      657.28     75.51 o 
  21   4  14        5.56      118.94    568.60 o 
  22   4  14       46.08       78.07     27.78 o 
  23   4  14     1190.08     1325.76    171.16 o 
  24   4  14     1283.56     1418.90    149.61 o 
  25   4  14      148.63      248.52    410.01 o 
   1   5  14      153.35      269.07     54.71 o 
   2   5  14     2956.08     2989.98    447.72 o 
   3   5  14      734.36      612.11      7.80 o 
   4   5  14       19.19      127.64    524.12 o 
   5   5  14     2393.53     2473.34     30.83 o 
   6   5  14     9859.32     9686.48    466.10 o 
   7   5  14     3392.47     3185.00     37.30 o 
   8   5  14     1784.25     1592.66    364.56 o 
   9   5  14       25.05       76.64     34.92 o 
  10   5  14        0.60       85.10    141.18 o 
  11   5  14       95.78      137.76     36.48 o 
  12   5  14      886.04      854.83    539.59 o 
  13   5  14      489.83      534.13     35.54 o 
  14   5  14       46.78       55.12    299.77 o 
  15   5  14     2094.32     2102.29     68.11 o 
  16   5  14      304.20      495.11    322.98 o 
  17   5  14      958.36      905.48     86.97 o 
  18   5  14       54.88       60.92    514.45 o 
  19   5  14      571.19      804.01    244.44 o 
  20   5  14      220.66      209.84    109.27 o 
  21   5  14       77.32      137.67    161.04 o 
  22   5  14      402.99      442.89    325.88 o 
  23   5  14        0.32        0.00      4.32 o 
  24   5  14      156.92      259.16    457.39 o 
   0   6  14      243.98      445.38    117.03 o 
   1   6  14     2209.62     2161.25    223.38 o 
   2   6  14     1809.35     1907.96     62.79 o 
   3   6  14     7226.64     7132.62     71.56 o 
   4   6  14      972.78      873.03     49.59 o 
   5   6  14        5.52      221.44    526.05 o 
   6   6  14       24.24       62.71     18.41 o 
   7   6  14     1390.72     1505.63    279.46 o 
   8   6  14      782.84      825.41     72.00 o 
   9   6  14      148.14      186.63    211.77 o 
  10   6  14     1537.25     1571.34     28.69 o 
  11   6  14       54.78      143.12    486.40 o 
  12   6  14     2605.08     2517.44     27.77 o 
  13   6  14      325.70      342.32    234.02 o 
  14   6  14        4.56       88.03     25.44 o 
  15   6  14      410.51      527.02    173.09 o 
  16   6  14     1865.37     2157.64    156.88 o 
  17   6  14      835.17      791.98    173.09 o 
  18   6  14        0.66       47.99     86.48 o 
  19   6  14      580.02      657.56     70.59 o 
  20   6  14      123.91      109.03     24.80 o 
  21   6  14       77.71       76.39    102.50 o 
  22   6  14      340.55      378.16     20.10 o 
  23   6  14      166.17      245.62    239.82 o 
   1   7  14        1.61      190.27    103.09 o 
   2   7  14      557.98     1359.61    360.69 o 
   3   7  14        0.10       29.69     30.32 o 
   4   7  14      135.54      296.87    438.05 o 
   5   7  14       30.48       63.25    101.26 o 
   6   7  14     6767.89     6429.61    299.77 o 
   7   7  14     4726.29     4750.15    119.02 o 
   8   7  14     2326.28     2247.32    221.44 o 
   9   7  14        7.27      121.02     41.14 o 
  10   7  14     4634.94     4357.32     10.64 o 
  11   7  14      500.29      598.22    118.55 o 
  12   7  14     2710.30     2712.45    532.82 o 
  13   7  14       12.86      170.10     62.98 o 
  14   7  14        2.45      234.02    402.27 o 
  15   7  14     1166.98     1158.38     79.00 o 
  16   7  14      290.39      342.32     29.98 o 
  17   7  14      553.03      593.95     82.72 o 
  18   7  14     1121.88     1072.41    381.97 o 
  19   7  14      419.97      396.78     18.38 o 
  20   7  14       83.61      132.48    129.58 o 
  21   7  14      250.01      248.77     90.53 o 
  22   7  14       13.64       96.70    437.09 o 
  23   7  14       47.65      109.07    140.14 o 
   0   8  14     1160.92     1106.60    146.85 o 
   1   8  14      317.10      409.04    115.07 o 
   2   8  14     1416.45     1515.19     48.78 o 
   3   8  14      659.26      580.20    149.89 o 
   4   8  14     4286.23     4395.94     37.24 o 
   5   8  14     1354.64     1276.45     45.45 o 
   6   8  14       41.45      113.02     91.03 o 
   7   8  14     1032.24     1025.02    332.65 o 
   8   8  14     5404.36     5320.92     67.94 o 
   9   8  14     5404.56     5050.66      0.97 o 
  10   8  14       16.49       27.69     93.24 o 
  11   8  14      347.94      404.21    154.72 o 
  12   8  14      500.64      567.29    123.99 o 
  13   8  14     1298.04     1193.28    297.84 o 
  14   8  14     1037.69     1069.25    164.41 o 
  15   8  14      150.52      295.90     58.99 o 
  16   8  14     1061.71     1041.37     52.25 o 
  17   8  14      589.27      674.97    186.63 o 
  18   8  14       18.65      181.77     78.78 o 
  19   8  14     1560.70     1459.21     73.49 o 
  20   8  14       92.11       98.29     24.26 o 
  21   8  14       63.53      146.98    391.64 o 
  22   8  14      811.53      782.26     67.56 o 
   1   9  14     1174.36     1075.91     64.54 o 
   2   9  14      553.92      584.07    311.38 o 
   3   9  14     1407.92     1656.25    127.19 o 
   4   9  14      464.70      608.25    105.40 o 
   5   9  14        0.15       56.34     39.09 o 
   6   9  14     1176.43     2045.21    346.19 o 
   7   9  14     4767.47     4362.45     41.08 o 
   8   9  14        0.78       50.28    123.78 o 
   9   9  14      399.75      349.61     45.90 o 
  10   9  14      137.46      217.58    122.81 o 
  11   9  14      736.69      769.11     67.01 o 
  12   9  14      742.22      880.94    196.30 o 
  13   9  14       40.45       92.32     42.12 o 
  14   9  14       62.63      272.70    554.09 o 
  15   9  14       15.26       45.26     24.43 o 
  16   9  14     1474.73     1370.25     12.57 o 
  17   9  14     1783.35     1651.69     27.53 o 
  18   9  14     3010.76     2869.10     76.39 o 
  19   9  14       14.16      182.05    198.78 o 
  20   9  14       18.21       37.71      4.84 o 
   0  10  14    10387.90    10438.90    119.45 o 
   1  10  14     2399.67     2386.57     45.45 o 
   2  10  14     2648.02     2993.13    180.41 o 
   3  10  14      139.53      146.02    205.00 o 
   4  10  14      107.66      130.05     72.35 o 
   5  10  14      779.70      810.35    367.46 o 
   6  10  14       41.70      258.01     57.22 o 
   7  10  14      141.67      406.14    546.36 o 
   8  10  14       80.46       57.00     16.59 o 
   9  10  14      571.76      744.59    521.22 o 
  10  10  14      210.95      285.77     77.52 o 
  11  10  14       21.03       49.32     36.75 o 
  12  10  14      198.08      264.96    142.95 o 
  13  10  14      993.37      890.61    364.56 o 
  14  10  14      959.01      974.52    130.00 o 
  15  10  14      794.77      794.88      9.67 o 
  16  10  14        4.96       66.00     37.98 o 
  17  10  14      543.42      519.28    168.26 o 
  18  10  14        1.96      220.66    132.55 o 
  19  10  14       34.32       88.96     82.20 o 
   1  11  14      547.64      502.35     68.93 o 
   2  11  14     3236.96     3182.41    350.06 o 
   3  11  14      861.25     1011.35    139.81 o 
   4  11  14       78.39      130.55    276.56 o 
   5  11  14     1133.15     1013.49     79.99 o 
   6  11  14      490.88      495.11     43.52 o 
   7  11  14      294.13      417.36    184.33 o 
   8  11  14     2315.51     2322.74    552.16 o 
   9  11  14      291.59      327.88    184.13 o 
  10  11  14      485.84      803.58    376.16 o 
  11  11  14       72.31       83.37     53.41 o 
  12  11  14     2361.63     2389.47    514.45 o 
  13  11  14      748.90      740.90     48.92 o 
  14  11  14      144.63      207.91    314.28 o 
  15  11  14       50.16      133.89     60.57 o 
  16  11  14      908.68      967.97     29.98 o 
  17  11  14     1352.78     1325.81     47.03 o 
   0  12  14      134.03      323.68    153.59 o 
   1  12  14      118.28      351.02    245.62 o 
   2  12  14      471.53      608.88    136.52 o 
   3  12  14     2901.15     2839.12    402.27 o 
   4  12  14        2.74      173.71     52.44 o 
   5  12  14      108.82      207.91    373.26 o 
   6  12  14      468.98      491.28     10.16 o 
   7  12  14       23.65       30.94     36.75 o 
   8  12  14      421.02      429.18    141.11 o 
   9  12  14      967.41     1076.28    321.05 o 
  10  12  14      151.55      182.26     43.22 o 
  11  12  14     2984.62     3049.93    296.87 o 
  12  12  14      135.49      244.82    119.00 o 
  13  12  14        2.11        8.70      0.97 o 
  14  12  14      769.44      933.11    201.78 o 
  15  12  14     1216.37     1111.09    364.56 o 
   1  13  14      130.98      174.70    177.11 o 
   2  13  14       18.79       62.86    486.40 o 
   3  13  14     1741.67     1565.84    187.28 o 
   4  13  14     1947.77     1838.28    439.02 o 
   5  13  14       17.83      160.71     82.59 o 
   6  13  14      321.28      314.28     36.75 o 
   7  13  14      268.00      272.09     35.99 o 
   8  13  14      290.94      369.40    541.52 o 
   9  13  14       55.23       92.21    165.63 o 
  10  13  14      753.79      807.45    354.89 o 
  11  13  14       50.15       97.41    195.92 o 
  12  13  14      363.65      384.87     27.08 o 
  13  13  14      181.35      249.74    130.57 o 
   0  14  14      141.74      359.96    156.05 o 
   1  14  14      140.19      202.10    213.71 o 
   2  14  14      391.06      477.76     66.88 o 
   3  14  14     1554.78     1528.83    219.51 o 
   4  14  14      124.44      135.62     19.37 o 
   5  14  14       68.41      138.28    295.90 o 
   6  14  14      317.38      306.77     55.74 o 
   7  14  14      321.43      353.92    428.38 o 
   8  14  14      834.38      809.12     85.02 o 
   9  14  14        8.14       84.13    363.59 o 
   1  15  14      406.40      454.03    176.70 o 
   2  15  14       26.53      236.92    265.93 o 
   1   1  15    10015.73     9800.12     66.17 o 
   2   1  15     5197.00     5206.35    148.92 o 
   3   1  15    13522.88    13350.94     64.54 o 
   4   1  15      594.35      625.65     59.95 o 
   5   1  15     4075.66     4043.64     55.86 o 
   6   1  15     1898.69     1804.43    299.77 o 
   7   1  15      880.98      965.49     41.52 o 
   8   1  15     7255.86     6860.90    130.55 o 
   9   1  15    12168.61    11749.76     56.46 o 
  10   1  15     4196.26     4241.28    250.45 o 
  11   1  15    11103.59    10581.54     86.93 o 
  12   1  15        1.35      818.09    381.00 o 
  13   1  15       16.89      615.96    101.09 o 
  14   1  15     8101.70     8495.13    414.84 o 
  15   1  15     6711.87     6422.67     55.16 o 
  16   1  15       47.96      150.85    148.92 o 
  17   1  15      788.44     1000.53    145.00 o 
  18   1  15      330.02      512.51    216.61 o 
  19   1  15     1202.97     1072.53     94.44 o 
  20   1  15      489.53      583.10    380.03 o 
  21   1  15        9.05       43.69    189.01 o 
  22   1  15       43.13      282.37    537.65 o 
  23   1  15      147.48      258.51     61.89 o 
  24   1  15       71.71      154.72    402.27 o 
  25   1  15      108.96      166.14    103.41 o 
   0   2  15     3479.12     3561.50     95.00 o 
   1   2  15     8503.83     8530.91     58.99 o 
   2   2  15     3410.69     3289.55     15.20 o 
   3   2  15     3744.48     4324.44    263.99 o 
   4   2  15     8457.62     8477.90     91.98 o 
   5   2  15     1533.29     1812.17    552.16 o 
   6   2  15     2651.00     2579.30     62.00 o 
   7   2  15     1842.48     1855.68    407.11 o 
   8   2  15      413.74      410.07     77.33 o 
   9   2  15      431.05      469.00    223.38 o 
  10   2  15       14.09      225.23     64.17 o 
  11   2  15     1105.95     1093.68    186.63 o 
  12   2  15     1667.76     1904.32     92.75 o 
  13   2  15     2654.00     2520.98     89.93 o 
  14   2  15      241.74      286.65     30.21 o 
  15   2  15     1699.69     1726.10    504.78 o 
  16   2  15     2062.21     2090.97     15.52 o 
  17   2  15        8.54       83.16    529.92 o 
  18   2  15      209.55      319.68     92.37 o 
  19   2  15      125.47      125.71    364.56 o 
  20   2  15      487.64      483.68     63.60 o 
  21   2  15      110.09      188.57    228.21 o 
  22   2  15      162.43      180.27    104.72 o 
  23   2  15        0.14       28.04    514.45 o 
  24   2  15      676.99      710.13     75.73 o 
  25   2  15      117.45      175.03    223.38 o 
   1   3  15      284.23      746.51     76.47 o 
   2   3  15     6435.54     7179.04    406.14 o 
   3   3  15      720.69      815.88     43.33 o 
   4   3  15     6591.48     6553.39    535.72 o 
   5   3  15     1973.95     2054.10     73.33 o 
   6   3  15     3897.22     4006.30    435.15 o 
   7   3  15     2143.83     2020.49     47.08 o 
   8   3  15     1495.52     1756.08    446.76 o 
   9   3  15      431.79      658.54     88.81 o 
  10   3  15      452.59      758.13    375.20 o 
  11   3  15      462.70      427.12     44.63 o 
  12   3  15     5091.75     4845.66    235.95 o 
  13   3  15     1657.27     1612.58     54.71 o 
  14   3  15      642.03      656.60     98.63 o 
  15   3  15     1664.59     1571.13     10.06 o 
  16   3  15     1003.97     1010.52     32.88 o 
  17   3  15      205.24      195.55     42.77 o 
  18   3  15       13.01       92.83    473.83 o 
  19   3  15      327.95      328.76     45.78 o 
  20   3  15      405.63      387.77    383.90 o 
  21   3  15     1798.90     1772.67     98.07 o 
  22   3  15      381.23      461.26    443.86 o 
  23   3  15        0.53       28.81    189.21 o 
  24   3  15      457.83      585.04    359.73 o 
  25   3  15      830.57      823.13     91.51 o 
   0   4  15     3713.16     3496.78     75.36 o 
   1   4  15      337.21      404.21    500.91 o 
   2   4  15     1331.63     1237.53     30.79 o 
   3   4  15     1029.14     1015.35     63.82 o 
   4   4  15     5664.54     5202.69     40.19 o 
   5   4  15      188.18      187.60     12.57 o 
   6   4  15      276.77      286.82     72.25 o 
   7   4  15     9547.29     9047.29     18.37 o 
   8   4  15     1831.88     1773.43     26.65 o 
   9   4  15      218.29      318.14    455.46 o 
  10   4  15     3142.40     3237.01     69.03 o 
  11   4  15      242.69      217.58    532.82 o 
  12   4  15       62.79       61.27      9.44 o 
  13   4  15     6595.80     6289.40    237.88 o 
  14   4  15     2522.36     2633.81    108.13 o 
  15   4  15       15.16      177.93    115.07 o 
  16   4  15      595.89      588.67     37.26 o 
  17   4  15     1971.76     1875.02      9.67 o 
  18   4  15      181.29      232.60     18.08 o 
  19   4  15      453.64      712.68    367.46 o 
  20   4  15      505.43      477.15     13.99 o 
  21   4  15       26.85       46.42    299.77 o 
  22   4  15        3.55      154.78    123.75 o 
  23   4  15      401.46      654.66    502.84 o 
  24   4  15        6.59       10.04      9.25 o 
   1   5  15      708.21      795.13     35.75 o 
   2   5  15      521.50      627.59    171.16 o 
   3   5  15       41.02      114.31     65.62 o 
   4   5  15       73.26       88.00     61.89 o 
   5   5  15     3386.93     3389.21     26.05 o 
   6   5  15       81.89      102.50     61.89 o 
   7   5  15     6221.22     6278.80     57.16 o 
   8   5  15      343.94      586.97    358.76 o 
   9   5  15     4491.53     4247.41     44.08 o 
  10   5  15     1406.96     1398.29    512.51 o 
  11   5  15      381.71      437.55     62.98 o 
  12   5  15      311.89      466.10    515.41 o 
  13   5  15       90.07      153.62     41.06 o 
  14   5  15      528.75      634.35    165.36 o 
  15   5  15     6250.25     6113.71     82.06 o 
  16   5  15      753.96      838.39    420.65 o 
  17   5  15       54.47       41.71      7.70 o 
  18   5  15     1176.90     1300.62    512.51 o 
  19   5  15      345.47      383.91     69.53 o 
  20   5  15      206.06      300.74    380.03 o 
  21   5  15      355.24      348.31    231.64 o 
  22   5  15      165.99      211.77    157.62 o 
  23   5  15        4.60       16.82     19.96 o 
  24   5  15      309.25      340.39    186.63 o 
   0   6  15    15480.24    14597.25     79.00 o 
   1   6  15     3767.42     3618.53     52.22 o 
   2   6  15     7290.15     7216.30     26.27 o 
   3   6  15      188.97      473.83    503.81 o 
   4   6  15      376.60      367.82     37.83 o 
   5   6  15      286.96      296.87     22.24 o 
   6   6  15     7968.66     7844.80      9.53 o 
   7   6  15     2314.61     2406.87    147.95 o 
   8   6  15      229.29      326.67     97.81 o 
   9   6  15      329.37      275.60     84.13 o 
  10   6  15       91.10      154.58    100.95 o 
  11   6  15      944.14     1098.52    175.99 o 
  12   6  15       20.28       36.01     28.29 o 
  13   6  15       82.19      300.74    526.05 o 
  14   6  15     3493.98     3461.60     77.56 o 
  15   6  15     2806.67     2536.45    214.67 o 
  16   6  15        0.26        0.72      6.82 o 
  17   6  15       32.55       91.87     42.55 o 
  18   6  15     4230.51     4104.64     95.25 o 
  19   6  15      250.34      278.50    418.71 o 
  20   6  15      812.20      763.93      4.83 o 
  21   6  15      626.63      561.83    473.83 o 
  22   6  15      462.46      553.98    150.29 o 
  23   6  15      320.40      334.58    351.02 o 
   1   7  15      750.62      746.15     69.35 o 
   2   7  15     1105.64     1215.52    146.02 o 
   3   7  15       89.65      155.18     74.35 o 
   4   7  15     7055.23     6662.66     15.47 o 
   5   7  15     1500.32     1362.94     79.40 o 
   6   7  15     1903.88     2136.11    396.47 o 
   7   7  15     1868.77     1747.95     57.39 o 
   8   7  15      500.36      623.72    279.46 o 
   9   7  15        7.92       84.37     29.98 o 
  10   7  15     7359.18     7616.13    541.52 o 
  11   7  15        6.96       44.05     30.91 o 
  12   7  15        8.42      182.76    291.07 o 
  13   7  15      639.19      771.47     61.69 o 
  14   7  15      189.24      367.46    376.16 o 
  15   7  15        0.27        6.38     37.44 o 
  16   7  15      153.80      226.28    448.69 o 
  17   7  15      208.34      378.18    143.81 o 
  18   7  15     1413.48     1365.41     97.67 o 
  19   7  15      347.59      342.22     67.09 o 
  20   7  15      122.51      128.61     16.44 o 
  21   7  15      258.15      484.85    160.90 o 
  22   7  15       13.34      281.40    414.84 o 
   0   8  15     7846.05     7709.22     54.92 o 
   1   8  15       69.61      739.76    428.38 o 
   2   8  15      631.13      571.49     33.33 o 
   3   8  15     1629.83     1655.51    522.18 o 
   4   8  15     2453.07     2630.25     83.33 o 
   5   8  15       55.20      351.02    349.09 o 
   6   8  15      211.93      210.11     31.46 o 
   7   8  15      936.04     1097.55    575.37 o 
   8   8  15      366.13      383.89     37.45 o 
   9   8  15     1071.01      944.76     66.72 o 
  10   8  15        1.10       52.73     57.79 o 
  11   8  15      325.47      919.62    161.49 o 
  12   8  15        0.80       38.33    208.15 o 
  13   8  15        0.33      188.57    439.99 o 
  14   8  15     1292.68     1195.51     28.25 o 
  15   8  15     1121.73     1015.35     26.11 o 
  16   8  15      414.91      548.65    222.49 o 
  17   8  15       78.95       99.60    252.39 o 
  18   8  15       70.06       82.31     34.11 o 
  19   8  15      229.79      295.90    420.65 o 
  20   8  15       84.68      166.42    101.80 o 
  21   8  15       84.07      144.08    138.28 o 
   1   9  15       61.51      261.91    102.51 o 
   2   9  15      330.18      370.36     93.80 o 
   3   9  15     1574.30     1510.52     83.18 o 
   4   9  15        1.38      171.16    125.71 o 
   5   9  15      907.89      938.39     71.17 o 
   6   9  15      400.89      439.02    144.08 o 
   7   9  15      319.72      413.15    144.09 o 
   8   9  15       85.46      173.09     85.10 o 
   9   9  15      500.83      506.82     20.95 o 
  10   9  15      341.79      318.14     25.14 o 
  11   9  15       19.94       36.26     48.03 o 
  12   9  15     1448.40     1631.34    485.44 o 
  13   9  15       23.71       23.88     19.43 o 
  14   9  15      250.15      302.67    210.81 o 
  15   9  15      480.26      529.74     42.96 o 
  16   9  15      271.61      349.09    270.76 o 
  17   9  15      616.17      615.11    141.00 o 
  18   9  15      499.27      529.92    439.02 o 
  19   9  15      220.39      244.09     37.79 o 
  20   9  15      298.92      373.26    437.09 o 
   0  10  15     3392.77     3113.33     15.25 o 
   1  10  15      780.24     1067.57    369.40 o 
   2  10  15     2157.25     2028.26     24.01 o 
   3  10  15     3665.59     3678.48    488.34 o 
   4  10  15       40.97      138.30     39.51 o 
   5  10  15     4904.46     4913.35    120.88 o 
   6  10  15      623.48      649.79     25.68 o 
   7  10  15      744.23      672.07    448.69 o 
   8  10  15       44.99      231.76     87.84 o 
   9  10  15     1566.25     1941.74    537.65 o 
  10  10  15      508.48      591.05    170.04 o 
  11  10  15        9.52      185.66    451.59 o 
  12  10  15       34.49       47.30     61.39 o 
  13  10  15      685.09      813.25    434.18 o 
  14  10  15      143.24      181.54     51.75 o 
  15  10  15       31.13      347.15    439.99 o 
  16  10  15      260.14      379.71    103.29 o 
  17  10  15       71.85      100.57     43.52 o 
  18  10  15        3.13       25.79    127.11 o 
   1  11  15      685.18      796.34     53.22 o 
   2  11  15       94.27      143.12    260.12 o 
   3  11  15      577.33      615.95      9.68 o 
   4  11  15      177.42      208.87    175.99 o 
   5  11  15     1426.29     1365.41     69.82 o 
   6  11  15        4.74      207.91    306.54 o 
   7  11  15        9.46      121.85    104.48 o 
   8  11  15     1117.15     1238.73    166.32 o 
   9  11  15      130.13      174.23     54.71 o 
  10  11  15      136.08      176.96    552.16 o 
  11  11  15     1337.63     1557.41    222.27 o 
  12  11  15      211.87      262.06     21.27 o 
  13  11  15      151.27      176.19    119.86 o 
  14  11  15       60.91      130.55    568.60 o 
  15  11  15      129.74      192.96     47.68 o 
  16  11  15       56.83      139.25    511.55 o 
  17  11  15      597.69      608.66    129.01 o 
   0  12  15     4633.40     4392.15    147.59 o 
   1  12  15        0.31       68.66    270.76 o 
   2  12  15        2.95       31.12     83.38 o 
   3  12  15      108.63      201.14    570.53 o 
   4  12  15      316.48      400.53    152.29 o 
   5  12  15     3557.74     3484.12     69.62 o 
   6  12  15       89.58      212.06    138.13 o 
   7  12  15        0.83       34.81    363.59 o 
   8  12  15      214.86      318.78     97.21 o 
   9  12  15      421.53      576.33    198.24 o 
  10  12  15      565.41      603.34    109.49 o 
  11  12  15       76.44      166.32    287.20 o 
  12  12  15       30.51       33.17    106.63 o 
  13  12  15      451.96      441.92     36.75 o 
  14  12  15       93.94      110.96    189.44 o 
  15  12  15      169.94      452.56    456.43 o 
   1  13  15      690.93      685.96    119.85 o 
   2  13  15      507.91      699.14    335.55 o 
   3  13  15      825.68      907.45    157.85 o 
   4  13  15      313.91      260.12     84.13 o 
   5  13  15     1338.57     1325.90    136.10 o 
   6  13  15      116.83      253.36    576.33 o 
   7  13  15      503.97      524.39     74.39 o 
   8  13  15        3.00       25.14    318.14 o 
   9  13  15     1160.03     1234.26     56.64 o 
  10  13  15      327.49      362.63    448.69 o 
  11  13  15     1100.28     1058.48     59.49 o 
  12  13  15      943.81     1074.34    339.42 o 
   0  14  15      731.04      691.41     52.93 o 
   1  14  15       11.69       17.41    102.50 o 
   2  14  15      472.98      497.59     34.38 o 
   3  14  15       75.99       78.33    318.14 o 
   4  14  15       78.15       96.94     32.16 o 
   5  14  15      385.38      336.52    318.14 o 
   6  14  15        4.36      102.93    126.59 o 
   7  14  15      406.48      434.18    316.21 o 
   8  14  15       96.36      160.58    121.33 o 
   0   0  16     6819.62     6534.04     74.68 o 
   1   0  16     3365.80     3390.32    183.73 o 
   2   0  16      275.88      292.86     18.01 o 
   3   0  16     9678.51     9214.58     23.21 o 
   4   0  16     8511.59     8192.29    263.13 o 
   5   0  16    13528.81    13071.96    292.04 o 
   6   0  16     1172.92     1126.93     34.60 o 
   7   0  16      132.59      426.45    354.89 o 
   8   0  16      231.91      432.99     95.67 o 
   9   0  16      639.87      982.48    504.78 o 
  10   0  16     2421.64     2317.43     38.34 o 
  11   0  16     1299.77     1553.01     13.54 o 
  12   0  16      231.90      342.59     66.82 o 
  13   0  16       89.57      298.80    413.88 o 
  14   0  16     4480.68     4437.12     47.29 o 
  15   0  16     7086.80     7144.23    386.80 o 
  16   0  16       43.36      145.10    187.14 o 
  17   0  16        2.35      283.33    533.79 o 
  18   0  16      112.08      233.87     52.05 o 
  19   0  16      281.82      273.66     27.08 o 
  20   0  16     1335.85     1306.76     42.54 o 
  21   0  16      159.89      166.32    383.90 o 
  22   0  16     1311.29     1229.58    196.81 o 
  23   0  16     2438.07     2212.51    442.89 o 
  24   0  16        9.56        9.69      8.43 o 
  25   0  16      268.90      322.98    344.25 o 
   1   1  16      469.03      455.87    130.41 o 
   2   1  16      207.85      323.95    572.47 o 
   3   1  16      130.10      196.68     26.19 o 
   4   1  16      439.08      614.05    282.37 o 
   5   1  16     2597.09     2739.23     57.45 o 
   6   1  16        0.40        0.00      9.67 o 
   7   1  16      213.59      299.36     45.62 o 
   8   1  16     5150.78     4874.67    349.09 o 
   9   1  16      234.62      303.50    140.40 o 
  10   1  16     3689.79     3367.11     45.45 o 
  11   1  16      156.93      252.42     38.23 o 
  12   1  16     7629.56     7293.15     18.37 o 
  13   1  16     2628.97     2563.44     85.98 o 
  14   1  16        0.13      186.63    231.11 o 
  15   1  16     1220.96     1198.92     48.20 o 
  16   1  16      685.08      675.94     85.10 o 
  17   1  16      665.13      901.34    113.51 o 
  18   1  16     1448.41     1683.55    340.39 o 
  19   1  16      145.88      134.12     24.26 o 
  20   1  16      617.94      574.40      9.67 o 
  21   1  16       18.35      162.76    124.36 o 
  22   1  16       34.22      234.98    218.54 o 
  23   1  16      701.02      697.61    105.57 o 
  24   1  16      807.29      778.44    299.77 o 
  25   1  16       28.62       58.68     36.78 o 
   0   2  16     3671.65     3918.37    138.24 o 
   1   2  16     3332.00     3236.56    346.19 o 
   2   2  16      617.31      677.84     38.44 o 
   3   2  16        1.30      737.82    356.82 o 
   4   2  16     2008.87     2066.24     23.08 o 
   5   2  16      162.06      217.58    373.26 o 
   6   2  16     2280.97     2412.59     67.26 o 
   7   2  16        0.62       94.77    167.29 o 
   8   2  16      632.72      731.92     54.44 o 
   9   2  16      188.27      372.30    230.15 o 
  10   2  16       33.13      158.34     60.60 o 
  11   2  16      153.46      238.85    492.21 o 
  12   2  16     2105.87     2042.44     38.55 o 
  13   2  16     5912.76     5936.44    285.27 o 
  14   2  16     6211.42     5972.23     44.92 o 
  15   2  16      651.27      782.31    305.57 o 
  16   2  16     1207.26     1200.50    204.85 o 
  17   2  16     1429.21     1355.74    140.22 o 
  18   2  16       39.38      162.24     37.25 o 
  19   2  16      204.68      214.67    157.62 o 
  20   2  16      108.51      153.21     34.25 o 
  21   2  16      127.17      407.11    357.79 o 
  22   2  16       93.46      148.00     47.96 o 
  23   2  16      249.85      263.99    532.82 o 
  24   2  16       34.82       35.90     13.24 o 
   1   3  16     3400.69     3115.74     37.96 o 
   2   3  16     1029.45      944.76    393.57 o 
   3   3  16    10997.43    11126.48     70.75 o 
   4   3  16      713.09      897.38    402.27 o 
   5   3  16     4104.04     3734.28     49.49 o 
   6   3  16       86.60      273.66    171.16 o 
   7   3  16       60.20      256.90     47.35 o 
   8   3  16      878.53      947.66    184.70 o 
   9   3  16      340.64      468.08     45.68 o 
  10   3  16      636.96      788.11    402.27 o 
  11   3  16        3.16       95.45     42.91 o 
  12   3  16      276.53      333.62    380.03 o 
  13   3  16      186.51      293.70     43.11 o 
  14   3  16     1411.10     1443.74    287.20 o 
  15   3  16     1401.54     1491.07    118.63 o 
  16   3  16      173.95      225.31    357.79 o 
  17   3  16      691.12      723.66     36.51 o 
  18   3  16     4388.13     4378.60     18.37 o 
  19   3  16      308.32      331.46     40.92 o 
  20   3  16      126.77      142.15    239.82 o 
  21   3  16        4.18       42.20     36.22 o 
  22   3  16     1179.94     1143.97    532.82 o 
  23   3  16      624.19      693.80     30.88 o 
  24   3  16      158.31      206.94    221.44 o 
   0   4  16     2088.95     1861.58     48.08 o 
   1   4  16      147.22      481.57    533.79 o 
   2   4  16      786.52      673.45     43.54 o 
   3   4  16    12276.26    12031.47    358.76 o 
   4   4  16      723.49      621.87     39.21 o 
   5   4  16     1315.85     1281.28     62.86 o 
   6   4  16      626.17      705.72     94.48 o 
   7   4  16     3662.53     3596.29    559.90 o 
   8   4  16      376.56      432.58     21.89 o 
   9   4  16     1706.05     1745.44    578.27 o 
  10   4  16     3416.07     3409.36     53.26 o 
  11   4  16      214.88      346.19     75.43 o 
  12   4  16      571.47      622.24     33.41 o 
  13   4  16      807.81      847.10    364.56 o 
  14   4  16        1.91       38.35     92.65 o 
  15   4  16      470.40      434.18    576.33 o 
  16   4  16      478.00      514.02     20.24 o 
  17   4  16      375.06      360.69    102.50 o 
  18   4  16       23.51      102.45     38.93 o 
  19   4  16      152.40      147.95    252.39 o 
  20   4  16      126.67      195.30    132.29 o 
  21   4  16      205.20      256.26    537.65 o 
  22   4  16       10.72       37.69     25.29 o 
  23   4  16     1320.93     1502.72    479.63 o 
  24   4  16        9.04      154.53     58.26 o 
   1   5  16     3823.65     3853.81     61.26 o 
   2   5  16     1568.96     1725.14    386.80 o 
   3   5  16     1077.37     1059.55     52.90 o 
   4   5  16      301.67      484.47    174.06 o 
   5   5  16      109.88      140.00     98.27 o 
   6   5  16     4002.25     4042.08     56.09 o 
   7   5  16      883.28      836.11     30.34 o 
   8   5  16     3256.72     3129.23    186.63 o 
   9   5  16       26.54       59.06     33.48 o 
  10   5  16      598.67      626.62    234.02 o 
  11   5  16      342.92      490.46    109.31 o 
  12   5  16     1084.34     1123.66    361.66 o 
  13   5  16      512.47      452.39     41.57 o 
  14   5  16        6.27      153.75    544.42 o 
  15   5  16       37.85       76.79     27.13 o 
  16   5  16      177.96      384.87    223.38 o 
  17   5  16      159.79      388.02    112.83 o 
  18   5  16        6.62        5.80      9.67 o 
  19   5  16      481.61      491.34      7.24 o 
  20   5  16      335.09      386.80    373.26 o 
  21   5  16      495.98      447.98     23.71 o 
  22   5  16      173.99      219.51    457.39 o 
  23   5  16        0.05       22.01     24.25 o 
   0   6  16      676.14      687.72     11.26 o 
   1   6  16     1851.76     1708.70      5.80 o 
   2   6  16     5165.42     4841.37     40.56 o 
   3   6  16     1220.23     1317.06    354.89 o 
   4   6  16       52.12       83.60     16.38 o 
   5   6  16        8.88       38.68     10.64 o 
   6   6  16      713.57      773.27     39.88 o 
   7   6  16     2281.98     2273.43     18.37 o 
   8   6  16       62.07      241.41    138.60 o 
   9   6  16       96.93       74.46    248.52 o 
  10   6  16     3066.46     3009.52     59.99 o 
  11   6  16      493.68      726.22    231.11 o 
  12   6  16      269.94      288.11     25.32 o 
  13   6  16      117.90      319.11    387.77 o 
  14   6  16      213.65      371.51     80.77 o 
  15   6  16     1944.47     2337.25    203.07 o 
  16   6  16      214.06      219.58      6.82 o 
  17   6  16       50.91      117.97    373.26 o 
  18   6  16       74.87       82.98     16.49 o 
  19   6  16      150.61      207.91    154.72 o 
  20   6  16      110.23       81.76     11.36 o 
  21   6  16       99.81      143.12    223.38 o 
  22   6  16      163.95      208.88     67.82 o 
   1   7  16     1574.76     1599.06     28.43 o 
   2   7  16    10690.92    10814.01    566.66 o 
   3   7  16       68.71      163.17     43.90 o 
   4   7  16      512.35      585.04    228.21 o 
   5   7  16      412.03      513.13     27.21 o 
   6   7  16     5859.88     5592.19    129.58 o 
   7   7  16      393.31      407.09     83.91 o 
   8   7  16     2032.42     2132.24    134.41 o 
   9   7  16      697.95      628.93     18.25 o 
  10   7  16      644.18      807.45    265.93 o 
  11   7  16      752.42      665.60     18.81 o 
  12   7  16     3089.61     3080.88    118.94 o 
  13   7  16      192.72      344.65    129.32 o 
  14   7  16     3118.97     2943.56     90.90 o 
  15   7  16      338.45      396.57    129.31 o 
  16   7  16      640.48      623.72      9.67 o 
  17   7  16       18.99       41.26     67.27 o 
  18   7  16     1731.98     1655.51     15.47 o 
  19   7  16      319.09      543.84    141.32 o 
  20   7  16      108.84      190.50    457.39 o 
  21   7  16       24.71       68.91    164.40 o 
  22   7  16       73.80       92.83     45.45 o 
   0   8  16       29.40      406.67    181.02 o 
   1   8  16        0.05      306.54    503.81 o 
   2   8  16     8214.41     7769.21     33.75 o 
   3   8  16      676.83     1083.04    564.73 o 
   4   8  16       18.20       96.16     33.35 o 
   5   8  16      487.25      503.81    514.45 o 
   6   8  16     3965.70     4105.15     99.13 o 
   7   8  16      640.04      674.97    541.52 o 
   8   8  16      589.69      661.60     61.90 o 
   9   8  16     1780.18     1969.79    544.42 o 
  10   8  16      113.52      158.50     55.55 o 
  11   8  16        7.06        0.97      9.67 o 
  12   8  16      307.81      354.57    207.88 o 
  13   8  16      101.48      154.72    250.45 o 
  14   8  16       70.60      124.36     60.36 o 
  15   8  16     1912.00     1815.07    550.23 o 
  16   8  16       55.96      171.02    124.81 o 
  17   8  16     1504.93     1599.43    341.35 o 
  18   8  16     1297.31     1315.23     83.41 o 
  19   8  16      742.45      756.20    325.88 o 
  20   8  16      118.42      331.18    161.12 o 
   1   9  16       87.64      188.62     63.55 o 
   2   9  16      118.97      188.57    552.16 o 
   3   9  16     4608.84     4436.38     76.77 o 
   4   9  16      270.65      422.58    547.32 o 
   5   9  16      120.35      118.50     31.65 o 
   6   9  16        0.17       40.61    575.37 o 
   7   9  16      891.64      944.76    109.16 o 
   8   9  16      142.01      177.93    448.69 o 
   9   9  16        8.95      139.57     53.22 o 
  10   9  16      183.17      176.96     27.08 o 
  11   9  16       44.09      183.05    159.70 o 
  12   9  16      100.18      117.97    205.00 o 
  13   9  16      653.66      704.78     24.90 o 
  14   9  16     1253.23     1277.41    122.81 o 
  15   9  16      755.48      697.34     37.19 o 
  16   9  16      406.47      441.92    344.25 o 
  17   9  16     1022.93     1057.89    193.16 o 
  18   9  16      556.58      631.45     53.19 o 
  19   9  16      314.99      324.38    145.28 o 
   0  10  16      442.41      549.88     39.32 o 
   1  10  16      476.85      611.15    205.00 o 
   2  10  16      533.69      489.80     89.92 o 
   3  10  16       97.06      177.93    135.38 o 
   4  10  16      575.00      678.98     53.59 o 
   5  10  16       45.84      214.67    175.03 o 
   6  10  16     1686.10     1497.18     19.21 o 
   7  10  16       67.86       91.87    117.97 o 
   8  10  16       86.87       89.93     46.99 o 
   9  10  16     1598.74     1447.61      9.67 o 
  10  10  16      736.03      870.84     64.95 o 
  11  10  16       43.86       67.69    512.51 o 
  12  10  16       70.96      107.38     93.36 o 
  13  10  16     6210.01     5626.03     49.32 o 
  14  10  16       26.12      285.62    111.80 o 
  15  10  16      491.73      743.63    494.14 o 
  16  10  16       21.58       25.04     22.44 o 
  17  10  16      518.55      542.49    205.00 o 
  18  10  16      243.96      464.04    108.88 o 
   1  11  16        1.93       78.70    113.72 o 
   2  11  16        7.70       69.62     44.48 o 
   3  11  16     2341.31     2594.18     67.38 o 
   4  11  16      726.52      729.12    163.42 o 
   5  11  16        1.21      179.79     53.88 o 
   6  11  16        6.62      255.29    284.30 o 
   7  11  16     1568.56     1624.37     32.85 o 
   8  11  16     2932.45     2999.65    559.90 o 
   9  11  16        0.30       26.35     38.41 o 
  10  11  16      330.23      322.01      9.67 o 
  11  11  16      214.60      206.51    189.02 o 
  12  11  16     2512.34     2565.46      4.84 o 
  13  11  16       80.61       98.97     39.73 o 
  14  11  16      224.74      230.15     77.36 o 
  15  11  16      266.42      347.35    152.57 o 
  16  11  16      552.30      576.33      7.74 o 
   0  12  16       96.26      406.80    188.82 o 
   1  12  16     1089.42     1016.32    514.45 o 
   2  12  16       46.91      136.09    214.68 o 
   3  12  16     1724.78     1707.73      9.67 o 
   4  12  16       61.44       50.30    106.42 o 
   5  12  16      112.39      126.68     84.13 o 
   6  12  16       28.47      155.96    171.98 o 
   7  12  16       72.80      107.34    135.38 o 
   8  12  16      209.55      200.18     30.75 o 
   9  12  16      110.38      209.84    376.16 o 
  10  12  16        3.04      285.24    143.23 o 
  11  12  16      897.84     1168.14    567.63 o 
  12  12  16       15.16       58.91     58.90 o 
  13  12  16      136.46      137.31    325.88 o 
  14  12  16      303.78      345.64     98.46 o 
   1  13  16        0.88        6.20    159.95 o 
   2  13  16      128.35      184.70    550.23 o 
   3  13  16      783.89      753.52     81.49 o 
   4  13  16       33.01       64.79    279.46 o 
   5  13  16      541.44      544.08     51.10 o 
   6  13  16      116.42      190.50    410.01 o 
   7  13  16      175.54      190.50     26.47 o 
   8  13  16      349.46      329.75    105.40 o 
   9  13  16      241.17      257.47    143.54 o 
  10  13  16     1819.72     1758.98    407.11 o 
  11  13  16      168.31      220.00     52.43 o 
   0  14  16     1066.07     1127.88     71.87 o 
   1  14  16      673.94      852.90    189.53 o 
   2  14  16       27.84       52.87     36.63 o 
   3  14  16      835.54      830.66    100.57 o 
   4  14  16       72.02      147.89     65.87 o 
   5  14  16        0.00        3.87    149.89 o 
   6  14  16      242.28      253.65    180.57 o 
   1   1  17        5.25       18.95     20.89 o 
   2   1  17     1931.13     1902.10    221.44 o 
   3   1  17     3748.05     3669.52     81.74 o 
   4   1  17      140.86      263.99    469.00 o 
   5   1  17     1833.72     1866.39     46.27 o 
   6   1  17      455.00      660.46    326.85 o 
   7   1  17     1465.37     1427.53     42.33 o 
   8   1  17     4904.05     4815.68    482.54 o 
   9   1  17     2336.98     2453.37     50.35 o 
  10   1  17      378.66     1089.81    575.37 o 
  11   1  17     5520.04     5064.01     48.30 o 
  12   1  17     8354.41     7906.23     90.90 o 
  13   1  17       55.71      204.30     87.51 o 
  14   1  17       49.46      200.17    470.93 o 
  15   1  17     1505.18     1625.62    100.94 o 
  16   1  17      508.33      654.66    579.24 o 
  17   1  17       52.42      209.81     90.22 o 
  18   1  17        6.73       70.59    125.71 o 
  19   1  17      545.30      491.44     65.83 o 
  20   1  17     1085.57     1178.78    391.64 o 
  21   1  17      230.91      385.37    105.33 o 
  22   1  17        0.75       57.05    531.85 o 
  23   1  17       48.13      342.58    137.71 o 
  24   1  17      215.88      288.17    325.88 o 
   0   2  17    24179.76    23434.60    178.54 o 
   1   2  17      233.37      367.46    106.37 o 
   2   2  17     4166.49     3895.48     33.84 o 
   3   2  17       76.75      326.85    278.50 o 
   4   2  17     3125.13     3030.42     28.40 o 
   5   2  17     1285.20     1538.50    321.05 o 
   6   2  17     3935.87     3881.71     38.70 o 
   7   2  17     1039.79     1217.46    199.20 o 
   8   2  17      368.49      434.50     54.08 o 
   9   2  17      571.53      610.18    265.93 o 
  10   2  17     2160.57     2111.69     56.80 o 
  11   2  17     1225.30     1231.00    108.30 o 
  12   2  17      862.68      887.76     32.66 o 
  13   2  17     3307.60     3362.27    512.51 o 
  14   2  17      770.40      871.75     54.14 o 
  15   2  17      784.47      743.63    168.26 o 
  16   2  17      733.75      752.49     41.34 o 
  17   2  17     2967.24     3008.35    459.33 o 
  18   2  17      836.17      779.95    110.06 o 
  19   2  17      126.86      137.31    166.32 o 
  20   2  17      335.48      318.82     23.25 o 
  21   2  17       11.07       73.49    391.64 o 
  22   2  17      274.38      318.82    138.59 o 
  23   2  17        0.02       29.01    230.15 o 
  24   2  17     1152.75     1118.64     67.17 o 
   1   3  17     1630.91     1763.44     43.22 o 
   2   3  17     2994.45     3802.26    546.36 o 
   3   3  17       66.59      141.31     24.76 o 
   4   3  17      307.58      437.09    568.60 o 
   5   3  17      724.48      753.89     24.13 o 
   6   3  17     1802.26     1992.03    485.44 o 
   7   3  17       16.95      113.11     40.13 o 
   8   3  17     1435.10     1437.94    299.77 o 
   9   3  17       51.02      149.76     39.81 o 
  10   3  17      281.51      322.98    428.38 o 
  11   3  17     1026.25     1130.45     82.24 o 
  12   3  17     1292.22     1287.08    244.65 o 
  13   3  17     1546.76     1500.24     58.69 o 
  14   3  17      220.70      301.71     38.68 o 
  15   3  17      522.12      546.70     20.94 o 
  16   3  17       96.63      194.37    186.63 o 
  17   3  17      389.81      389.03     78.40 o 
  18   3  17      392.75      388.74    318.14 o 
  19   3  17       40.37      100.96     47.44 o 
  20   3  17     2211.84     2189.30    295.90 o 
  21   3  17     1215.78     1253.59     95.80 o 
  22   3  17      450.13      504.78    504.78 o 
  23   3  17       10.30       21.27     74.83 o 
  24   3  17       95.37      186.63     38.68 o 
   0   4  17     2492.14     2249.16     20.06 o 
   1   4  17      723.44      842.26    550.23 o 
   2   4  17      200.89      222.18     19.38 o 
   3   4  17      355.48      368.43    178.90 o 
   4   4  17     3658.88     3499.20     46.34 o 
   5   4  17     8066.93     8270.79    105.40 o 
   6   4  17     2193.25     2163.34     13.97 o 
   7   4  17     4159.37     3927.01    439.02 o 
   8   4  17       31.43       92.25     41.14 o 
   9   4  17      216.64      260.12    268.83 o 
  10   4  17     1617.02     1541.48     14.17 o 
  11   4  17       13.24      100.57    570.53 o 
  12   4  17       27.31       74.60     37.78 o 
  13   4  17       33.54      213.71    144.08 o 
  14   4  17      110.20      148.49     24.98 o 
  15   4  17     3750.67     3630.13    504.78 o 
  16   4  17      582.10      616.73     64.08 o 
  17   4  17      736.77      743.63    252.39 o 
  18   4  17       60.37       74.54      7.60 o 
  19   4  17      780.07      791.98    195.33 o 
  20   4  17      690.85      656.72     66.29 o 
  21   4  17      475.60      477.70    102.50 o 
  22   4  17        1.23      100.38     84.60 o 
  23   4  17      335.44      517.35    369.40 o 
   1   5  17      510.86      536.49     40.15 o 
   2   5  17     1429.52     1970.75    381.00 o 
   3   5  17      720.15      722.15     41.76 o 
   4   5  17      246.46      410.01    322.01 o 
   5   5  17     3445.99     3284.97     41.66 o 
   6   5  17      148.09      175.99     10.64 o 
   7   5  17      175.62      215.40     52.88 o 
   8   5  17     2586.87     2426.21    381.97 o 
   9   5  17     2250.55     2107.64     13.02 o 
  10   5  17     1921.48     1836.34     45.45 o 
  11   5  17       25.06       94.94    109.95 o 
  12   5  17      128.94      125.71     84.13 o 
  13   5  17      159.93      159.44     52.22 o 
  14   5  17     1611.95     1765.75    498.97 o 
  15   5  17     2265.53     2311.54     44.44 o 
  16   5  17      220.03      228.21    482.54 o 
  17   5  17       56.71      107.24    120.32 o 
  18   5  17      704.80      689.47    120.88 o 
  19   5  17     1465.85     1568.01    139.58 o 
  20   5  17        6.34       40.61    352.96 o 
  21   5  17      538.61      519.22     52.74 o 
  22   5  17      227.35      270.76    448.69 o 
   0   6  17     5156.66     5270.45     76.59 o 
   1   6  17      767.18      845.16    305.57 o 
   2   6  17     3847.39     3985.48    102.03 o 
   3   6  17      102.00      410.01    399.37 o 
   4   6  17     1894.66     1793.54     44.32 o 
   5   6  17       34.01       56.09     11.60 o 
   6   6  17    11245.80    10911.43     21.98 o 
   7   6  17     2050.09     2197.03    418.71 o 
   8   6  17      300.22      329.71     59.79 o 
   9   6  17      388.61      482.54    299.77 o 
  10   6  17        1.27      237.86     85.66 o 
  11   6  17     2535.13     2587.70    528.95 o 
  12   6  17      459.96      458.91     89.87 o 
  13   6  17     2049.52     2234.75    214.67 o 
  14   6  17     1990.48     1873.40      7.74 o 
  15   6  17      999.98     1009.55    527.02 o 
  16   6  17      199.21      239.43     64.50 o 
  17   6  17        2.97      166.32    139.25 o 
  18   6  17     1570.44     1499.11      8.52 o 
  19   6  17      100.63      140.22    523.15 o 
  20   6  17      528.71      608.40     65.86 o 
  21   6  17       90.77      168.26    398.41 o 
  22   6  17       10.53      136.65    180.19 o 
   1   7  17     1774.34     2467.36    137.99 o 
   2   7  17     2920.57     3246.23    376.16 o 
   3   7  17     1523.39     1467.50     24.28 o 
   4   7  17      341.88      438.05    576.33 o 
   5   7  17      249.03      269.95     25.91 o 
   6   7  17      139.25      219.51    391.64 o 
   7   7  17      237.29      279.28     58.67 o 
   8   7  17      117.29      123.78    149.89 o 
   9   7  17     2318.82     2210.82     48.25 o 
  10   7  17     2522.88     2497.77    514.45 o 
  11   7  17        8.82      181.20     50.82 o 
  12   7  17      966.37      846.13     27.08 o 
  13   7  17       97.27      283.66     84.73 o 
  14   7  17      201.61      426.45    209.84 o 
  15   7  17      241.28      314.41     56.78 o 
  16   7  17      121.98      180.83     17.41 o 
  17   7  17        0.52      103.77     28.82 o 
  18   7  17     1337.89     1297.72    289.13 o 
  19   7  17      269.25      237.18     11.00 o 
  20   7  17        2.55       94.77    521.22 o 
  21   7  17        9.16       33.03     21.84 o 
   0   8  17    15258.81    14851.62    147.15 o 
   1   8  17      143.53      155.69    129.58 o 
   2   8  17      187.80      231.42     65.34 o 
   3   8  17        3.45      118.94     59.95 o 
   4   8  17     1236.91     1254.99     23.68 o 
   5   8  17       67.24      273.66    245.62 o 
   6   8  17      796.27      752.68     38.87 o 
   7   8  17       57.09      312.34    403.24 o 
   8   8  17      221.25      266.88     87.33 o 
   9   8  17      865.19      791.98    102.50 o 
  10   8  17       47.33       84.40    114.90 o 
  11   8  17       83.13       58.02     84.13 o 
  12   8  17        1.77       33.74     15.41 o 
  13   8  17      119.89      144.08    287.20 o 
  14   8  17       67.96      236.96     97.94 o 
  15   8  17       87.15      114.11     15.47 o 
  16   8  17      438.56      495.92     55.31 o 
  17   8  17     1183.55     1350.91    198.24 o 
  18   8  17        0.01       55.48     49.17 o 
  19   8  17      340.05      430.32    223.38 o 
  20   8  17       84.33      228.41    119.81 o 
   1   9  17      424.18      416.54     66.79 o 
   2   9  17     1829.29     1856.65    544.42 o 
   3   9  17       51.13       65.46     49.04 o 
   4   9  17     1395.04     1588.79    564.73 o 
   5   9  17       31.78       74.35     33.26 o 
   6   9  17     1060.66      984.41    341.35 o 
   7   9  17      344.51      436.46    140.21 o 
   8   9  17      932.19      948.63      7.74 o 
   9   9  17      652.14      692.59     46.35 o 
  10   9  17     4879.11     4590.37     55.12 o 
  11   9  17       60.82      188.30    110.75 o 
  12   9  17      258.99      423.55    130.55 o 
  13   9  17        2.70       22.02     24.84 o 
  14   9  17      661.58      638.22    364.56 o 
  15   9  17     1747.45     1663.47     95.62 o 
  16   9  17        2.63       66.72    314.28 o 
  17   9  17       95.51      107.55    108.24 o 
  18   9  17       38.03       57.05     88.96 o 
   0  10  17     2284.87     2358.75     85.55 o 
   1  10  17      737.50      681.74     27.08 o 
   2  10  17       13.85      156.70     84.17 o 
   3  10  17       16.90      266.89    533.79 o 
   4  10  17       36.89       35.15    147.94 o 
   5  10  17      520.52      666.27    455.46 o 
   6  10  17     1091.69     1072.88     95.90 o 
   7  10  17       69.07      132.48    239.82 o 
   8  10  17      134.04      150.74     16.35 o 
   9  10  17     1509.41     1524.97     84.13 o 
  10  10  17       92.22      194.72     35.98 o 
  11  10  17        4.71       61.89    352.96 o 
  12  10  17      508.36      477.59     30.32 o 
  13  10  17       76.44      173.09    578.27 o 
  14  10  17       25.02      105.72    169.49 o 
  15  10  17     1640.02     1677.75    268.83 o 
  16  10  17       45.45      125.98     80.37 o 
  17  10  17       57.42       78.33    468.03 o 
   1  11  17      200.69      203.12     47.58 o 
   2  11  17     1182.84     1342.20    403.24 o 
   3  11  17      508.14      453.16     14.84 o 
   4  11  17      154.09      509.61    572.47 o 
   5  11  17      226.50      337.79     74.68 o 
   6  11  17      660.71      738.79    305.57 o 
   7  11  17      497.54      702.33    107.41 o 
   8  11  17      633.01      627.59    568.60 o 
   9  11  17      352.77      350.21      9.75 o 
  10  11  17       58.20      143.12    475.77 o 
  11  11  17      778.30      786.85     50.03 o 
  12  11  17      768.15      770.70    427.42 o 
  13  11  17        3.23        3.68     22.94 o 
  14  11  17       28.66      147.95    245.62 o 
  15  11  17        1.03       36.50     26.32 o 
   0  12  17     2677.41     2698.82    170.11 o 
   1  12  17        0.48        9.67      7.74 o 
   2  12  17       24.69       76.66    124.50 o 
   3  12  17        5.25      185.66    384.87 o 
   4  12  17      941.90     1069.29    223.03 o 
   5  12  17      876.82     1006.65    439.02 o 
   6  12  17      125.37      159.60    124.17 o 
   7  12  17       56.91      122.81     29.98 o 
   8  12  17       41.98      186.60    132.54 o 
   9  12  17      107.82      136.35    175.99 o 
  10  12  17       42.41      139.62    117.83 o 
  11  12  17       23.92       47.38    383.90 o 
  12  12  17       36.47      155.87    154.13 o 
  13  12  17      126.43      498.01    526.05 o 
   1  13  17      448.96      430.90    137.29 o 
   2  13  17        3.95      137.31     80.26 o 
   3  13  17     1286.64     1246.35    109.87 o 
   4  13  17      541.11      484.47    252.39 o 
   5  13  17       24.24      189.76    129.74 o 
   6  13  17      897.35     1055.97    234.02 o 
   7  13  17      388.61      512.04    160.59 o 
   8  13  17       15.56       56.09    318.14 o 
   9  13  17     1612.18     1525.96      6.82 o 
   0  14  17      870.29     1129.04    163.34 o 
   1  14  17      133.25      141.18    213.71 o 
   2  14  17      242.79      305.98     42.78 o 
   3  14  17       13.25       97.67    389.70 o 
   0   0  18    37429.89    36320.41    127.80 o 
   1   0  18     1171.61     1285.15     74.46 o 
   2   0  18      299.56      498.65     84.48 o 
   3   0  18     4633.70     4473.36    349.09 o 
   4   0  18     2581.96     2552.53     42.98 o 
   5   0  18      216.79      391.64    461.26 o 
   6   0  18     3590.94     3449.03     51.52 o 
   7   0  18     7153.79     7272.84    439.02 o 
   8   0  18       29.76       93.66     42.78 o 
   9   0  18     4193.99     4194.87     53.19 o 
  10   0  18       13.97      172.77    102.89 o 
  11   0  18    12914.29    12653.25    137.31 o 
  12   0  18     7881.02     7840.34    147.82 o 
  13   0  18      467.07      614.05    216.61 o 
  14   0  18     5942.51     6175.86    204.75 o 
  15   0  18       20.76      117.01    120.88 o 
  16   0  18        5.93      100.17    147.94 o 
  17   0  18     1089.69     1113.02    318.14 o 
  18   0  18      783.77     1163.45    171.37 o 
  19   0  18      238.64      300.74    152.79 o 
  20   0  18      279.54      317.90    152.40 o 
  21   0  18      235.29      381.97    426.45 o 
  22   0  18      152.41      165.86     29.51 o 
  23   0  18       52.83      377.13    514.45 o 
   1   1  18     5435.32     5457.12     44.60 o 
   2   1  18     2791.23     2810.11     97.67 o 
   3   1  18      787.52      849.63     27.47 o 
   4   1  18      298.37      371.33    361.66 o 
   5   1  18     1691.95     1828.76     41.93 o 
   6   1  18      115.91      217.58    402.27 o 
   7   1  18      474.14      441.41     55.64 o 
   8   1  18      780.74      951.53    423.55 o 
   9   1  18     2419.69     2434.83     48.19 o 
  10   1  18     3802.83     3727.80    462.23 o 
  11   1  18     3925.28     3715.41     45.30 o 
  12   1  18     4317.08     4143.61    212.74 o 
  13   1  18      499.94      507.12     69.75 o 
  14   1  18       47.20       33.85    364.56 o 
  15   1  18       53.82       56.08     83.83 o 
  16   1  18      513.98      530.89    318.14 o 
  17   1  18      118.97      165.55     96.24 o 
  18   1  18     1202.09     1142.03    332.65 o 
  19   1  18       94.41      106.98     14.31 o 
  20   1  18        1.13      197.27    152.79 o 
  21   1  18       90.81      183.41    103.70 o 
  22   1  18        1.14       87.03    344.25 o 
  23   1  18       52.13       49.26     13.98 o 
   0   2  18      758.76      948.12     58.06 o 
   1   2  18      166.53      168.26    234.02 o 
   2   2  18     2228.41     2078.01     71.26 o 
   3   2  18     2156.22     2202.84    293.97 o 
   4   2  18        0.82      103.41     51.63 o 
   5   2  18      310.98      409.04    117.01 o 
   6   2  18       25.12      243.18     65.77 o 
   7   2  18      247.25      257.22     41.58 o 
   8   2  18     2909.44     2734.10     49.84 o 
   9   2  18      105.98      175.03    323.95 o 
  10   2  18     2108.11     2092.61     68.81 o 
  11   2  18       35.81      104.44    502.84 o 
  12   2  18     4710.55     4395.39     35.97 o 
  13   2  18       91.29      240.78    161.49 o 
  14   2  18        2.03      145.51     63.12 o 
  15   2  18      336.69      439.99    312.34 o 
  16   2  18      268.06      267.51     21.46 o 
  17   2  18     1591.40     1735.77    428.38 o 
  18   2  18      500.59      481.66     37.88 o 
  19   2  18      141.52      217.58    437.09 o 
  20   2  18      355.05      383.11     39.52 o 
  21   2  18        9.11       75.43    223.38 o 
  22   2  18      643.37      616.00      6.79 o 
  23   2  18       67.81       67.69    102.50 o 
   1   3  18       96.01      174.25     47.23 o 
   2   3  18     5609.58     5501.29    220.48 o 
   3   3  18     1232.05     1451.38     48.25 o 
   4   3  18     4195.59     4837.92    376.16 o 
   5   3  18     8489.70     8064.38     47.94 o 
   6   3  18     4445.65     4443.39    410.98 o 
   7   3  18     5288.98     5256.64     38.27 o 
   8   3  18        0.10       78.33    292.04 o 
   9   3  18      300.36      325.60     86.45 o 
  10   3  18     1231.72     1275.48    142.15 o 
  11   3  18      135.60      180.67     49.19 o 
  12   3  18      477.01      476.73     18.37 o 
  13   3  18      104.15      130.44     36.36 o 
  14   3  18      696.98      703.01    111.21 o 
  15   3  18     1298.69     1281.99     98.50 o 
  16   3  18      769.87     1034.69    355.86 o 
  17   3  18     1315.67     1291.32     46.02 o 
  18   3  18     4194.93     3959.88    168.26 o 
  19   3  18      112.89      156.42    136.01 o 
  20   3  18        6.13      234.98    291.07 o 
  21   3  18      121.57      172.54    132.32 o 
  22   3  18      772.36      813.25     55.12 o 
  23   3  18      137.70      146.83     33.89 o 
   0   4  18     6545.01     6177.71    114.93 o 
   1   4  18     2677.39     3408.69    456.43 o 
   2   4  18       23.16       53.96     21.86 o 
   3   4  18     2728.69     2906.82    258.19 o 
   4   4  18     1546.38     1416.89      9.40 o 
   5   4  18      106.38      118.94    299.77 o 
   6   4  18       73.51      223.97     76.53 o 
   7   4  18      477.13      736.86    553.13 o 
   8   4  18      350.08      348.55     36.24 o 
   9   4  18     2592.59     2557.73    514.45 o 
  10   4  18      286.80      278.25     15.37 o 
  11   4  18      227.79      341.35    358.76 o 
  12   4  18      787.73      721.21     23.49 o 
  13   4  18     1898.03     2052.95    163.42 o 
  14   4  18      389.08      371.37     16.07 o 
  15   4  18      233.93      387.77    331.68 o 
  16   4  18     4183.47     3880.64     76.60 o 
  17   4  18     1148.07     1123.66     48.35 o 
  18   4  18       49.10      221.85     80.81 o 
  19   4  18      145.64      770.70    215.64 o 
  20   4  18      564.47      567.59     85.88 o 
  21   4  18       85.78      146.98    334.58 o 
  22   4  18        8.21        5.56     16.12 o 
   1   5  18     1195.94     1224.58     51.62 o 
   2   5  18       65.55      261.09    487.37 o 
   3   5  18        5.90      144.06     54.83 o 
   4   5  18      861.11     1263.87    125.71 o 
   5   5  18     4117.46     4095.04     44.96 o 
   6   5  18      835.79      906.08    228.21 o 
   7   5  18      695.97      733.09     55.53 o 
   8   5  18     1020.79     1073.38    111.21 o 
   9   5  18       56.90       46.89     30.91 o 
  10   5  18      599.62      696.24     85.10 o 
  11   5  18       98.86      157.00     29.81 o 
  12   5  18     2544.83     2417.51    318.14 o 
  13   5  18      196.06      251.35    102.09 o 
  14   5  18        0.09       24.18    234.02 o 
  15   5  18      164.29      210.75     48.38 o 
  16   5  18        3.27       81.23    144.08 o 
  17   5  18      198.14      235.07     34.73 o 
  18   5  18        8.07       26.11    149.89 o 
  19   5  18      534.75      546.15    140.32 o 
  20   5  18      147.67      165.36    448.69 o 
  21   5  18        6.18        9.21     12.33 o 
  22   5  18      175.08      179.86    252.39 o 
   0   6  18       35.74       58.37     75.74 o 
   1   6  18        0.59        4.84    364.56 o 
   2   6  18     5327.09     5167.51    141.54 o 
   3   6  18       73.90      346.19    435.15 o 
   4   6  18     1574.07     1512.74    144.77 o 
   5   6  18     1575.85     1575.25     91.87 o 
   6   6  18     1336.83     1364.73    111.18 o 
   7   6  18     2110.36     2336.28    554.09 o 
   8   6  18       47.53       83.27     75.76 o 
   9   6  18      250.56      303.64    219.51 o 
  10   6  18        7.13      153.10     66.17 o 
  11   6  18      510.18      551.19     99.60 o 
  12   6  18      106.80      279.08    142.09 o 
  13   6  18      233.08      460.29    221.44 o 
  14   6  18       14.23       24.31    102.98 o 
  15   6  18       53.20      162.46    134.41 o 
  16   6  18      676.20      685.46    102.87 o 
  17   6  18       34.48       68.66     36.75 o 
  18   6  18        1.09       66.27     45.11 o 
  19   6  18       61.35      136.35    457.39 o 
  20   6  18       27.51       58.24     85.29 o 
  21   6  18       62.26       97.67     13.54 o 
   1   7  18     2393.22     2503.03     85.12 o 
   2   7  18     2526.83     2425.25     43.52 o 
   3   7  18      215.58      421.93     52.02 o 
   4   7  18       91.37      140.22    539.59 o 
   5   7  18      533.99      613.97     66.72 o 
   6   7  18     2305.28     2267.63    248.52 o 
   7   7  18       21.66       57.87     27.70 o 
   8   7  18      898.54      929.29    147.95 o 
   9   7  18      234.98      336.65     53.81 o 
  10   7  18      388.41      340.39     18.37 o 
  11   7  18       56.81      106.26     56.25 o 
  12   7  18      309.94      497.04    173.09 o 
  13   7  18      210.52      277.65     74.12 o 
  14   7  18      670.38      898.35    359.73 o 
  15   7  18      253.31      367.83     44.98 o 
  16   7  18       25.80      117.01    102.50 o 
  17   7  18       88.16      113.46     24.91 o 
  18   7  18      376.17      523.15    479.63 o 
  19   7  18      242.88      448.33    193.79 o 
  20   7  18      678.91      630.49    298.80 o 
   0   8  18     4182.78     3817.93     63.47 o 
   1   8  18       17.77       44.48    457.39 o 
   2   8  18     2055.59     2106.68     36.68 o 
   3   8  18     2205.39     2308.24    523.15 o 
   4   8  18      362.91      624.16    158.97 o 
   5   8  18      788.25      851.93    364.56 o 
   6   8  18        0.11      298.86    156.55 o 
   7   8  18      252.86      307.51    410.01 o 
   8   8  18        7.27       46.05     41.34 o 
   9   8  18       73.87      233.05    173.09 o 
  10   8  18     1680.04     1718.45    116.00 o 
  11   8  18      111.92      196.30    570.53 o 
  12   8  18       10.95       34.11     21.20 o 
  13   8  18      838.45      908.02     54.15 o 
  14   8  18       65.72       72.57     53.95 o 
  15   8  18      496.39      691.41    298.80 o 
  16   8  18       17.48       51.35     81.06 o 
  17   8  18       51.50      144.08    225.31 o 
  18   8  18      143.38      266.94     64.20 o 
  19   8  18      651.73      616.95    502.84 o 
   1   9  18      473.62      563.05     59.77 o 
   2   9  18     1215.18     1240.67    331.68 o 
   3   9  18      849.54      756.17     49.31 o 
   4   9  18     1849.88     1711.60    205.00 o 
   5   9  18      413.62      550.20     45.55 o 
   6   9  18      125.13      132.48    514.45 o 
   7   9  18      863.75      998.22     96.89 o 
   8   9  18      592.27      629.52    294.94 o 
   9   9  18     1782.35     1826.37     83.77 o 
  10   9  18        0.31       98.63    175.99 o 
  11   9  18     1387.24     1437.17     56.64 o 
  12   9  18      148.13      420.65    551.19 o 
  13   9  18       47.84       56.36     19.65 o 
  14   9  18      326.62      381.00    364.56 o 
  15   9  18       20.49      210.88     74.72 o 
  16   9  18        1.60       76.39     38.68 o 
  17   9  18      115.69      192.98     90.30 o 
  18   9  18      217.31      243.69     18.37 o 
   0  10  18     1026.06     1141.10    187.86 o 
   1  10  18      134.43      200.17    186.63 o 
   2  10  18     6783.15     6153.76     16.62 o 
   3  10  18      748.35     1219.39    444.82 o 
   4  10  18      772.11      898.02     98.45 o 
   5  10  18        4.65       63.82    363.59 o 
   6  10  18      526.47      538.92    165.78 o 
   7  10  18      401.21      388.74     15.47 o 
   8  10  18      442.35      410.41     49.40 o 
   9  10  18      675.00      703.98    381.97 o 
  10  10  18      112.30      281.90    146.45 o 
  11  10  18      141.58      251.42    142.15 o 
  12  10  18        8.85       51.77     54.17 o 
  13  10  18     2123.31     1987.19    373.26 o 
  14  10  18      231.87      237.45     10.59 o 
  15  10  18      289.02      328.78    275.60 o 
  16  10  18        9.71      289.08    138.59 o 
   1  11  18     1013.62     1216.35    128.78 o 
   2  11  18      351.04      292.04    400.34 o 
   3  11  18     2175.11     2265.78     40.56 o 
   4  11  18     1289.46     1318.03    556.03 o 
   5  11  18       66.63       57.28     87.91 o 
   6  11  18      188.11      163.42    448.69 o 
   7  11  18      328.74      507.27    112.52 o 
   8  11  18     2503.08     2754.03    524.12 o 
   9  11  18     1206.74     1333.21    211.29 o 
  10  11  18        0.57       16.44    252.39 o 
  11  11  18      559.48      566.33    169.81 o 
  12  11  18     2325.27     2296.64      9.67 o 
  13  11  18        1.50      114.12    194.67 o 
  14  11  18        6.08      239.82    238.85 o 
   0  12  18     1530.29     1414.19    168.35 o 
   1  12  18     1130.64     1095.62     91.87 o 
   2  12  18      468.69      408.12    145.93 o 
   3  12  18     3026.31     2971.60    299.77 o 
   4  12  18      158.78      455.96    193.66 o 
   5  12  18      116.33      225.31    109.27 o 
   6  12  18       91.39      136.57    143.86 o 
   7  12  18       90.78      336.52    278.50 o 
   8  12  18      233.96      229.41     30.29 o 
   9  12  18      227.97      322.01    134.41 o 
  10  12  18        5.41       89.93     76.99 o 
  11  12  18     1491.45     1323.83    119.91 o 
   1  13  18        3.75       57.88     38.40 o 
   2  13  18        2.02       18.37    252.39 o 
   3  13  18        9.55       99.16     67.28 o 
   4  13  18      106.60      115.07    234.02 o 
   5  13  18      466.61      473.40     17.62 o 
   6  13  18      253.94      271.73    119.91 o 
   7  13  18      422.74      595.37    160.73 o 
   8  13  18      110.19      181.80    466.10 o 
   1   1  19      261.81      357.33     40.13 o 
   2   1  19     4288.95     4240.31    462.23 o 
   3   1  19     1155.41     1211.10     51.17 o 
   4   1  19     2285.82     2119.67     52.22 o 
   5   1  19     5344.84     5088.18      6.69 o 
   6   1  19     4917.42     4766.36     89.93 o 
   7   1  19     1922.53     1818.84     50.40 o 
   8   1  19     5933.60     5715.00    369.40 o 
   9   1  19     2565.46     2485.94     48.28 o 
  10   1  19        5.08      110.24    134.41 o 
  11   1  19      432.49      841.16    135.31 o 
  12   1  19     2007.33     1977.52    475.77 o 
  13   1  19      479.12      714.11    132.28 o 
  14   1  19      412.16      477.70    100.57 o 
  15   1  19     3188.24     3002.21      7.31 o 
  16   1  19       11.97      345.22    560.86 o 
  17   1  19       34.33       56.58    116.40 o 
  18   1  19      364.03      339.42    318.14 o 
  19   1  19      479.94      502.37     91.09 o 
  20   1  19     1935.00     2008.47    241.75 o 
  21   1  19        1.24       42.85     44.14 o 
  22   1  19      306.35      325.88     23.21 o 
  23   1  19      382.23      348.44     15.62 o 
   0   2  19     6766.30     6263.34     56.44 o 
   1   2  19     2349.51     2326.61     51.25 o 
   2   2  19      913.39      842.91     37.08 o 
   3   2  19      947.54     1146.87    357.79 o 
   4   2  19      120.59      519.99    105.94 o 
   5   2  19     1109.69     1092.71     84.13 o 
   6   2  19     2690.67     2788.43     91.55 o 
   7   2  19     5047.52     4885.31    140.22 o 
   8   2  19       94.87      158.15     86.44 o 
   9   2  19      122.23      209.84    336.52 o 
  10   2  19     3938.27     3841.90     36.15 o 
  11   2  19      214.92      438.05    322.01 o 
  12   2  19      735.85      774.87     27.45 o 
  13   2  19      148.20     1341.24    559.90 o 
  14   2  19     2819.65     2835.59    172.96 o 
  15   2  19      924.32     1094.65    439.02 o 
  16   2  19      825.74      889.69     75.12 o 
  17   2  19     2888.13     2870.07    202.10 o 
  18   2  19      201.54      448.37    134.19 o 
  19   2  19       66.02      266.89    257.22 o 
  20   2  19        1.17      137.08    135.44 o 
  21   2  19      479.83      512.51    241.75 o 
  22   2  19     1361.14     1371.54     73.41 o 
   1   3  19     5847.34     5901.52     65.32 o 
   2   3  19        3.15       26.11    100.57 o 
   3   3  19      303.02      375.17     32.75 o 
   4   3  19     1275.83     1424.40    191.47 o 
   5   3  19      223.78      239.30     72.88 o 
   6   3  19       82.99      135.38    164.39 o 
   7   3  19     2723.41     2710.49     69.73 o 
   8   3  19      963.93      973.77    102.50 o 
   9   3  19       67.14       70.15     22.61 o 
  10   3  19      951.68     1111.09    517.35 o 
  11   3  19       40.57      144.39     48.48 o 
  12   3  19      435.04      521.22    447.72 o 
  13   3  19       50.35      172.39     57.57 o 
  14   3  19     3589.20     3400.95    225.31 o 
  15   3  19      349.35      384.18    113.98 o 
  16   3  19      441.04      400.34    149.89 o 
  17   3  19        1.17      151.86     96.96 o 
  18   3  19       76.73      275.60    291.07 o 
  19   3  19        2.00        3.26     13.64 o 
  20   3  19      300.13      476.73    373.26 o 
  21   3  19     1429.25     1358.69     59.87 o 
  22   3  19      236.45      306.54    420.65 o 
   0   4  19     5642.98     5441.08     95.07 o 
   1   4  19       94.66      191.47    550.23 o 
   2   4  19     2486.67     2599.54    110.76 o 
   3   4  19     2634.96     2620.58    567.63 o 
   4   4  19      109.45      161.88     38.74 o 
   5   4  19      636.42      781.34    218.54 o 
   6   4  19     6735.84     6625.51    157.41 o 
   7   4  19     1511.87     1475.65    464.16 o 
   8   4  19       31.75      172.13     38.33 o 
   9   4  19     3525.31     3700.73    401.31 o 
  10   4  19      472.08     1053.69     93.99 o 
  11   4  19     2446.47     2407.84     58.02 o 
  12   4  19      546.30      533.47     76.06 o 
  13   4  19      105.10      175.03    479.63 o 
  14   4  19      122.98      219.77     36.97 o 
  15   4  19     4478.69     4349.59      9.67 o 
  16   4  19      865.75     1024.65     86.80 o 
  17   4  19        4.22       42.55     71.56 o 
  18   4  19       77.16      170.65     45.27 o 
  19   4  19     2142.81     2099.37    427.42 o 
  20   4  19      272.34      295.93     43.12 o 
  21   4  19      269.04      293.00    383.90 o 
  22   4  19       19.36      113.38    235.30 o 
   1   5  19     3783.46     3825.73     65.56 o 
   2   5  19        1.20       71.56    428.38 o 
   3   5  19        4.20      193.74     57.95 o 
   4   5  19     4070.25     3850.61    314.28 o 
   5   5  19       95.51      149.96     40.71 o 
   6   5  19     1015.80      943.80    371.33 o 
   7   5  19       16.35      162.00     49.07 o 
   8   5  19     5193.16     4832.12    287.20 o 
   9   5  19      724.70      705.83     61.27 o 
  10   5  19     1085.07      998.92    364.56 o 
  11   5  19      248.79      304.01    105.91 o 
  12   5  19      281.02      528.95    471.90 o 
  13   5  19     1778.84     1818.39     47.06 o 
  14   5  19        1.19      323.95    483.50 o 
  15   5  19     1335.12     1327.22     26.10 o 
  16   5  19      453.31      500.91    402.27 o 
  17   5  19      980.19      872.25     41.01 o 
  18   5  19      119.37      217.58    402.27 o 
  19   5  19      120.77      263.08     44.43 o 
  20   5  19      425.78      444.82    486.40 o 
  21   5  19       56.58      152.74    144.82 o 
   0   6  19     6713.16     6465.44     60.21 o 
   1   6  19      433.48      472.87     53.19 o 
   2   6  19      410.19      449.17     64.03 o 
   3   6  19     2107.60     2201.87    188.57 o 
   4   6  19     1340.91     1352.14    122.15 o 
   5   6  19     1449.58     1729.97    218.54 o 
   6   6  19     2708.58     2713.97     22.75 o 
   7   6  19     1714.87     1885.66    334.58 o 
   8   6  19      487.69      648.80     89.15 o 
   9   6  19      105.60      373.26    374.23 o 
  10   6  19      291.88      333.21     53.04 o 
  11   6  19       16.50      321.05    503.81 o 
  12   6  19        9.00       82.20     90.10 o 
  13   6  19     2461.54     2472.63    532.82 o 
  14   6  19     2367.62     2403.91    115.78 o 
  15   6  19        0.10       11.60    363.59 o 
  16   6  19      160.06      131.32     17.66 o 
  17   6  19     1361.10     1257.11     54.15 o 
  18   6  19      200.05      201.04    187.64 o 
  19   6  19       22.00       90.90    504.78 o 
  20   6  19       86.01      230.60     72.01 o 
   1   7  19     1765.44     1716.46     29.10 o 
   2   7  19       92.98      310.41    404.21 o 
   3   7  19      383.96      410.75     48.49 o 
   4   7  19      202.41      255.29    111.21 o 
   5   7  19       21.00       80.68     69.55 o 
   6   7  19       45.43      299.77    509.61 o 
   7   7  19      364.87      569.21    127.35 o 
   8   7  19     1377.70     1285.15    405.17 o 
   9   7  19     2741.16     2747.77    136.34 o 
  10   7  19      380.43      521.22    305.57 o 
  11   7  19     1827.87     1790.04      8.61 o 
  12   7  19     2458.03     2201.87    299.77 o 
  13   7  19     1305.95     1765.45    129.16 o 
  14   7  19       19.10       13.54    448.69 o 
  15   7  19      900.05      948.35    168.86 o 
  16   7  19      965.85      889.64     90.90 o 
  17   7  19        0.60       17.76     16.72 o 
  18   7  19     1282.78     1231.96    299.77 o 
  19   7  19        2.86        3.21      6.83 o 
   0   8  19      249.65      258.55     18.64 o 
   1   8  19       21.06       29.01    431.28 o 
   2   8  19     1474.76     1484.85     48.15 o 
   3   8  19      247.87      366.49    268.83 o 
   4   8  19      556.13      550.66     71.65 o 
   5   8  19      723.69      772.64    321.05 o 
   6   8  19      973.93     1019.67     31.73 o 
   7   8  19        1.66      252.39    433.22 o 
   8   8  19        2.67       63.88    176.55 o 
   9   8  19      972.82      942.83    523.15 o 
  10   8  19       57.96      121.19    142.28 o 
  11   8  19      207.92      231.11     73.49 o 
  12   8  19      281.95      351.45     38.16 o 
  13   8  19        0.33        0.00      9.67 o 
  14   8  19        0.25       36.02    200.56 o 
  15   8  19      606.84      689.47    175.99 o 
  16   8  19       77.71      185.06    226.52 o 
  17   8  19      594.11      646.93     45.45 o 
  18   8  19      175.62      188.93     57.77 o 
   1   9  19     3961.79     3669.76     60.45 o 
   2   9  19       70.11      176.96     77.36 o 
   3   9  19       14.58      137.36    149.15 o 
   4   9  19       76.88      240.78    339.42 o 
   5   9  19      960.82     1075.61     60.26 o 
   6   9  19     4612.46     4655.16    564.73 o 
   7   9  19     1599.93     1560.26     64.75 o 
   8   9  19      202.49      321.05    464.16 o 
   9   9  19     1112.28     1163.19    118.55 o 
  10   9  19     3838.99     3562.44    514.45 o 
  11   9  19      415.67      522.84    174.85 o 
  12   9  19     1326.67     1371.21     56.09 o 
  13   9  19       52.33      116.47     83.61 o 
  14   9  19     2022.57     1949.48    250.45 o 
  15   9  19      876.19      887.04     70.10 o 
  16   9  19      189.45      288.17    447.72 o 
  17   9  19       16.73      120.74    142.70 o 
   0  10  19      617.83      666.46     27.16 o 
   1  10  19      335.29      386.80    184.70 o 
   2  10  19       14.75       99.15     65.90 o 
   3  10  19     1052.16      942.83    175.99 o 
   4  10  19       17.15      117.10     61.13 o 
   5  10  19      274.96      329.75    486.40 o 
   6  10  19      148.59      132.32     33.15 o 
   7  10  19       74.02      103.47     82.20 o 
   8  10  19     1330.92     1239.46    127.51 o 
   9  10  19     1861.68     1879.86    428.38 o 
  10  10  19      468.49      501.75    106.85 o 
  11  10  19      786.86     1075.31    528.95 o 
  12  10  19     1105.42     1076.43     20.26 o 
  13  10  19       27.67      107.34    154.72 o 
  14  10  19      208.55      258.89     96.72 o 
  15  10  19       12.61      151.82    177.93 o 
   1  11  19       37.62       31.21     28.72 o 
   2  11  19       20.00      259.16    369.40 o 
   3  11  19       44.71       63.43     78.13 o 
   4  11  19       50.21      122.81    211.77 o 
   5  11  19      529.77      594.12     53.99 o 
   6  11  19      932.45      925.42    354.89 o 
   7  11  19      193.07      228.55     51.83 o 
   8  11  19       98.66      251.42    395.50 o 
   9  11  19     1323.85     1312.26     69.50 o 
  10  11  19      968.84      962.17    473.83 o 
  11  11  19        5.33      197.08    200.73 o 
  12  11  19       78.35      321.05    367.46 o 
  13  11  19       13.07       89.08    221.83 o 
   0  12  19      132.88      226.57    264.95 o 
   1  12  19       20.19       14.51      9.67 o 
   2  12  19        5.00       51.55    127.48 o 
   3  12  19      248.82      258.19    494.14 o 
   4  12  19       22.57       79.83    154.55 o 
   5  12  19      708.75      682.71    289.13 o 
   6  12  19      149.29      135.63     12.95 o 
   7  12  19       33.53       63.82     70.59 o 
   8  12  19       13.17       58.67     68.16 o 
   9  12  19       87.18       99.60    149.89 o 
  10  12  19        2.25       46.30     60.83 o 
   1  13  19      321.50      260.66     14.99 o 
   2  13  19        7.58        9.67     18.37 o 
   3  13  19      173.43      136.78     36.44 o 
   4  13  19      331.44      349.09    299.77 o 
   5  13  19       56.79      141.69     70.53 o 
   0   0  20     6285.70     5898.87     43.91 o 
   1   0  20     2381.77     2491.97    240.78 o 
   2   0  20     2494.22     2393.12     55.00 o 
   3   0  20     8345.39     8131.54    321.05 o 
   4   0  20     4545.89     4432.64    143.37 o 
   5   0  20        0.44       65.76     58.99 o 
   6   0  20    10751.31    10572.30    188.89 o 
   7   0  20      882.75     1560.74    517.35 o 
   8   0  20     7719.28     8148.49    143.87 o 
   9   0  20      863.62     1285.15    467.06 o 
  10   0  20      304.85      410.32     92.04 o 
  11   0  20      158.15      213.71    252.39 o 
  12   0  20     1044.43     1144.52    191.30 o 
  13   0  20     2226.40     2488.10    456.43 o 
  14   0  20     1880.88     2079.91    101.16 o 
  15   0  20      543.32      833.56    251.42 o 
  16   0  20     3140.78     3276.20    196.77 o 
  17   0  20     1743.94     1696.13    364.56 o 
  18   0  20     2322.95     2201.02    281.63 o 
  19   0  20     2235.88     2338.22    498.97 o 
  20   0  20      716.40      847.83    163.50 o 
  21   0  20       61.13       67.69     91.87 o 
  22   0  20       59.90       86.78     31.11 o 
   1   1  20     3228.92     3248.65     83.27 o 
   2   1  20      338.54      571.50    521.22 o 
   3   1  20        1.04      154.18     74.06 o 
   4   1  20      797.25      820.02    102.50 o 
   5   1  20     3603.40     3571.94     27.18 o 
   6   1  20      735.38      894.48    428.38 o 
   7   1  20      225.65      277.41     35.21 o 
   8   1  20      103.04      286.23    314.28 o 
   9   1  20     2419.63     2451.63     59.13 o 
  10   1  20       19.96      283.33    526.05 o 
  11   1  20       43.14       42.02      6.81 o 
  12   1  20       19.40       32.88    119.91 o 
  13   1  20      537.48      572.27     55.77 o 
  14   1  20       55.96      247.55    271.73 o 
  15   1  20      404.95      424.17     44.02 o 
  16   1  20       10.86       38.68    252.39 o 
  17   1  20       30.05      152.02     75.10 o 
  18   1  20      222.20      327.81     96.70 o 
  19   1  20      476.02      492.61     24.27 o 
  20   1  20       24.10       75.43    336.52 o 
  21   1  20       30.91       69.44     87.56 o 
  22   1  20      698.16      720.42    479.63 o 
   0   2  20      863.25     1060.26     90.21 o 
   1   2  20      326.14      509.61    344.25 o 
   2   2  20      276.29      231.20     76.33 o 
   3   2  20        0.90      158.59    139.25 o 
   4   2  20       23.19       81.11     27.42 o 
   5   2  20       49.87       97.67    361.66 o 
   6   2  20     3351.56     3270.61     72.04 o 
   7   2  20      727.97      689.47    318.14 o 
   8   2  20     2906.32     2628.00     34.86 o 
   9   2  20      111.34      181.80    398.41 o 
  10   2  20      966.75     1034.80     30.36 o 
  11   2  20        9.35      214.67    223.38 o 
  12   2  20      503.12      508.63     68.15 o 
  13   2  20      283.24      377.13    570.53 o 
  14   2  20      676.63      659.88     43.56 o 
  15   2  20     1484.21     1453.41    435.15 o 
  16   2  20      287.76      336.99    161.19 o 
  17   2  20        0.07       38.68    354.89 o 
  18   2  20        6.71      158.14    112.09 o 
  19   2  20      181.67      170.19     33.85 o 
  20   2  20      276.19      256.90     31.61 o 
  21   2  20      734.53      686.57    149.89 o 
  22   2  20      506.88      537.42     46.72 o 
   1   3  20      750.52      741.46     43.67 o 
   2   3  20     1824.60     1802.50    299.77 o 
   3   3  20     3957.97     4004.19     59.67 o 
   4   3  20      200.13      244.65    291.07 o 
   5   3  20      707.70      771.71     47.29 o 
   6   3  20     1303.84     1280.31    157.62 o 
   7   3  20     1315.16     1446.78     44.49 o 
   8   3  20       38.71      141.18    445.79 o 
   9   3  20     4173.94     4273.91     98.02 o 
  10   3  20     2877.10     2722.12     43.52 o 
  11   3  20     1740.85     1806.16    142.06 o 
  12   3  20     1005.88     1095.62     85.10 o 
  13   3  20      179.89      189.55     22.81 o 
  14   3  20       85.20      158.59     87.03 o 
  15   3  20      183.99      232.26     90.84 o 
  16   3  20      932.95     1011.49    447.72 o 
  17   3  20        0.95       66.12     27.72 o 
  18   3  20     1545.22     1479.52    149.89 o 
  19   3  20      425.65      492.31    105.86 o 
  20   3  20     1098.77     1071.44    332.65 o 
  21   3  20     1553.46     1434.86     29.64 o 
   0   4  20     5509.24     5172.75     61.14 o 
   1   4  20       12.96       19.34     56.09 o 
   2   4  20       93.76      258.30     46.30 o 
   3   4  20     4558.92     4707.38    456.43 o 
   4   4  20     1918.24     1862.75    105.91 o 
   5   4  20        0.61       17.41    494.14 o 
   6   4  20     2863.77     3220.48     78.43 o 
   7   4  20      215.59      204.04    299.77 o 
   8   4  20      364.83      424.90     41.20 o 
   9   4  20     4563.89     4568.13    514.45 o 
  10   4  20       51.35      128.38     29.73 o 
  11   4  20      288.17      399.37    171.16 o 
  12   4  20      648.44      598.89     25.28 o 
  13   4  20     1890.77     1817.00    532.82 o 
  14   4  20      898.06      894.67     62.68 o 
  15   4  20       44.20       56.09    252.39 o 
  16   4  20      941.30      923.79     10.09 o 
  17   4  20      407.57      435.15    568.60 o 
  18   4  20       88.61      149.55    144.68 o 
  19   4  20      673.84      754.26    125.71 o 
  20   4  20      935.20      892.84     92.36 o 
  21   4  20      376.29      457.39    146.98 o 
   1   5  20      102.56      130.01     37.56 o 
   2   5  20      781.98      805.51    103.47 o 
   3   5  20     1713.97     1719.27    133.09 o 
   4   5  20      177.33      265.93    457.39 o 
   5   5  20     4768.38     4713.02     92.38 o 
   6   5  20      217.16      355.86     88.96 o 
   7   5  20       77.55      434.52     65.23 o 
   8   5  20     1771.51     1670.02    260.12 o 
   9   5  20       64.46       92.22     31.68 o 
  10   5  20       23.46       39.65    230.15 o 
  11   5  20      303.06      347.52     48.07 o 
  12   5  20     3393.34     3429.96    444.82 o 
  13   5  20      926.12      965.92     35.00 o 
  14   5  20       79.86      146.98    305.57 o 
  15   5  20      629.46      683.87     18.20 o 
  16   5  20      114.26      208.87    410.01 o 
  17   5  20       60.88       54.66     19.67 o 
  18   5  20        0.26       95.73    354.89 o 
  19   5  20        3.55       48.06     90.29 o 
  20   5  20      443.17      458.36    193.40 o 
   0   6  20     1234.28     1259.58     70.26 o 
   1   6  20     1098.13     1246.47    241.75 o 
   2   6  20      734.94      813.35     51.08 o 
   3   6  20      139.94      193.40    402.27 o 
   4   6  20       14.35       84.74     27.06 o 
   5   6  20        5.69      190.50    179.86 o 
   6   6  20      631.46      699.56    109.58 o 
   7   6  20      163.77      233.05    457.39 o 
   8   6  20     4275.45     4092.53     72.19 o 
   9   6  20      744.13      725.25    435.15 o 
  10   6  20     1059.20     1047.45     17.92 o 
  11   6  20       58.61       51.25      7.74 o 
  12   6  20      490.25      468.04     29.70 o 
  13   6  20        1.58       15.47     79.29 o 
  14   6  20      318.13      407.49     83.48 o 
  15   6  20       20.73       74.46    268.83 o 
  16   6  20      101.17      103.65      8.33 o 
  17   6  20      177.02      222.41    120.88 o 
  18   6  20       26.41       32.01      4.83 o 
  19   6  20      690.02      843.23    191.47 o 
   1   7  20      122.76      245.79     24.19 o 
   2   7  20        1.16      192.43    368.43 o 
   3   7  20     1668.71     1700.43     55.34 o 
   4   7  20       79.67       82.20    149.89 o 
   5   7  20     1373.86     1427.88     49.16 o 
   6   7  20     1602.03     1591.69     38.68 o 
   7   7  20       26.77       65.32     64.51 o 
   8   7  20      276.77      446.76    191.47 o 
   9   7  20        0.88       20.41     95.44 o 
  10   7  20      318.55      353.92    418.71 o 
  11   7  20        9.70       26.05     18.28 o 
  12   7  20     2009.03     2050.05    287.20 o 
  13   7  20      421.47      466.16     70.07 o 
  14   7  20      676.16      931.23    520.25 o 
  15   7  20      324.17      330.20     80.80 o 
  16   7  20      124.40      117.01    514.45 o 
  17   7  20      370.80      409.02     57.49 o 
  18   7  20       65.91      138.28     68.66 o 
   0   8  20     3821.91     3578.71    118.99 o 
   1   8  20        0.32      137.31    214.67 o 
   2   8  20     1356.38     1594.75     40.28 o 
   3   8  20     2587.10     2369.16      9.67 o 
   4   8  20     2906.53     2531.53     31.67 o 
   5   8  20     1089.74     1022.12    410.01 o 
   6   8  20     1483.61     1650.83     76.36 o 
   7   8  20       37.71      115.07    578.27 o 
   8   8  20      391.56      423.11     45.77 o 
   9   8  20      381.20      420.65    157.62 o 
  10   8  20      330.48      403.50     84.88 o 
  11   8  20      348.66      427.42     82.20 o 
  12   8  20        0.05        0.00      4.84 o 
  13   8  20     1651.85     1624.57    373.26 o 
  14   8  20      564.58      686.73     72.21 o 
  15   8  20     1041.41      981.51     13.54 o 
  16   8  20        0.07      106.77     79.75 o 
  17   8  20       62.82       62.86     16.44 o 
   1   9  20      331.88      266.72     20.38 o 
   2   9  20      211.31      326.85     95.73 o 
   3   9  20      118.62      176.38     20.87 o 
   4   9  20      207.52      303.64     82.20 o 
   5   9  20      599.72      722.34     52.42 o 
   6   9  20      193.30      210.81     16.44 o 
   7   9  20       52.12      201.39    172.11 o 
   8   9  20      398.36      689.47    435.15 o 
   9   9  20      203.47      247.94     53.63 o 
  10   9  20      316.98      379.07     68.66 o 
  11   9  20      440.51      520.43    113.02 o 
  12   9  20      171.72      205.97    150.85 o 
  13   9  20      312.78      397.25    118.06 o 
  14   9  20      286.96      327.81    186.63 o 
  15   9  20       78.38      112.08    163.34 o 
  16   9  20      183.25      514.45    473.83 o 
   0  10  20     5012.71     4828.94     84.66 o 
   1  10  20      119.07      142.15     82.20 o 
   2  10  20     4542.57     4322.74    154.11 o 
   3  10  20       79.06      120.88    186.63 o 
   4  10  20     1352.06     1443.61     60.16 o 
   5  10  20        8.44      223.38    466.10 o 
   6  10  20     2732.74     2563.31     99.54 o 
   7  10  20        4.65      244.65    491.24 o 
   8  10  20        1.97        2.44      8.56 o 
   9  10  20       65.09       66.72    195.33 o 
  10  10  20       51.41       67.32     41.62 o 
  11  10  20      590.18      701.08    225.31 o 
  12  10  20       51.08      172.55     50.94 o 
  13  10  20       31.55       86.06    327.81 o 
  14  10  20      169.05      283.00    157.32 o 
   1  11  20      220.17      413.34    132.10 o 
   2  11  20       13.14      128.61    500.91 o 
   3  11  20     2426.70     2336.71     43.13 o 
   4  11  20     2861.67     2967.74    495.11 o 
   5  11  20       87.68      151.25     61.41 o 
   6  11  20      950.50      968.94    123.78 o 
   7  11  20       36.11       88.67     30.04 o 
   8  11  20       13.68      115.07    494.14 o 
   9  11  20       60.01       79.61     82.43 o 
  10  11  20      259.21      298.80    325.88 o 
  11  11  20      353.83      458.02     82.87 o 
   0  12  20       80.41      175.88     56.32 o 
   1  12  20      249.31      377.13    541.52 o 
   2  12  20      100.29      166.87     63.92 o 
   3  12  20     2095.22     2097.43    439.02 o 
   4  12  20      264.53      342.98     85.78 o 
   5  12  20      170.74      406.14    398.41 o 
   6  12  20       46.62       47.64      8.30 o 
   7  12  20       20.25       41.58     84.13 o 
   8  12  20       95.68      135.93     24.30 o 
   1   1  21      143.35      345.43    110.86 o 
   2   1  21        2.06      337.48    460.29 o 
   3   1  21     1561.68     1594.61     29.17 o 
   4   1  21        7.15      253.36    395.50 o 
   5   1  21     6712.45     6489.07     82.96 o 
   6   1  21      243.07      375.20    206.94 o 
   7   1  21     5223.66     5348.11    122.28 o 
   8   1  21      458.50      711.72    526.05 o 
   9   1  21      261.19      288.14     69.25 o 
  10   1  21      137.74      140.22    299.77 o 
  11   1  21      658.65      720.77     63.81 o 
  12   1  21     1698.73     1812.17    507.68 o 
  13   1  21     2073.74     2018.52     29.67 o 
  14   1  21       38.81       95.73    307.51 o 
  15   1  21      519.49      556.98     55.72 o 
  16   1  21      536.74      539.59    279.46 o 
  17   1  21       95.58      343.88     91.02 o 
  18   1  21      405.25      438.05    420.65 o 
  19   1  21        2.88      167.90     88.38 o 
  20   1  21     1682.11     1647.78    102.50 o 
  21   1  21      580.75      578.03     34.56 o 
   0   2  21      318.87      585.93    173.23 o 
   1   2  21     2226.40     2171.89    241.75 o 
   2   2  21       16.37      130.83     46.88 o 
   3   2  21     2440.59     2389.47    448.69 o 
   4   2  21      213.84      297.69     37.71 o 
   5   2  21      229.80      249.49     44.48 o 
   6   2  21     2360.96     2422.49     74.63 o 
   7   2  21     6382.04     6282.63    180.83 o 
   8   2  21      343.17      370.03     67.82 o 
   9   2  21       26.52       91.87    455.46 o 
  10   2  21      504.81      604.32     52.33 o 
  11   2  21      239.96      352.96    223.38 o 
  12   2  21      599.96      646.87     40.80 o 
  13   2  21      582.13      566.66     73.49 o 
  14   2  21     1246.80     1392.53     88.78 o 
  15   2  21       46.53       59.95    155.69 o 
  16   2  21      306.82      334.11     14.29 o 
  17   2  21     1252.02     1154.60    102.50 o 
  18   2  21       32.82      170.36     95.27 o 
  19   2  21      526.89      530.89    102.50 o 
  20   2  21        1.27       49.51     73.62 o 
  21   2  21      442.07      450.62    186.63 o 
   1   3  21      115.68      195.16     31.66 o 
   2   3  21      594.32      779.41    293.97 o 
   3   3  21      361.49      416.25    147.24 o 
   4   3  21      486.75      572.47    486.40 o 
   5   3  21       86.04      299.74     85.82 o 
   6   3  21      278.69      284.30    279.46 o 
   7   3  21     2232.74     2258.45     57.93 o 
   8   3  21     2894.03     2965.80    144.08 o 
   9   3  21     1107.56     1142.82     55.83 o 
  10   3  21     1192.14     1281.28    103.47 o 
  11   3  21       65.39       81.95      9.56 o 
  12   3  21       16.43      109.27    344.25 o 
  13   3  21      176.26      210.90     27.94 o 
  14   3  21      778.10      971.84    459.33 o 
  15   3  21        6.79       65.65     79.90 o 
  16   3  21        0.04       60.92    445.79 o 
  17   3  21       53.36       86.80     39.06 o 
  18   3  21      834.15      786.17     54.15 o 
  19   3  21        3.46       26.63     37.03 o 
  20   3  21      419.24      423.55    250.45 o 
  21   3  21        4.46      152.13    117.60 o 
   0   4  21     2982.32     2890.13    144.53 o 
   1   4  21     1482.67     1406.02     41.58 o 
   2   4  21     1049.43     1071.47     34.58 o 
   3   4  21     1035.94     1044.36    149.89 o 
   4   4  21     1022.66     1024.63     60.65 o 
   5   4  21      170.87      369.40    177.93 o 
   6   4  21      510.68      512.37    182.48 o 
   7   4  21      633.70      641.12    250.45 o 
   8   4  21     1421.76     1347.63     27.53 o 
   9   4  21     1897.64     1890.49    167.29 o 
  10   4  21      537.71      710.03    161.63 o 
  11   4  21      152.87      165.36      2.90 o 
  12   4  21       68.91       66.75     43.77 o 
  13   4  21      358.13      469.96    578.27 o 
  14   4  21     1657.89     1464.29     76.18 o 
  15   4  21     1218.30     1283.21    103.47 o 
  16   4  21      177.19      170.87     33.50 o 
  17   4  21      193.56      161.49      9.67 o 
  18   4  21        1.94       85.17     80.25 o 
  19   4  21     1570.38     1569.45    183.73 o 
  20   4  21      177.19      194.82     47.14 o 
   1   5  21     6359.93     6041.27     42.59 o 
   2   5  21      442.28      603.41    318.14 o 
   3   5  21     3474.64     3366.89     15.00 o 
   4   5  21     3319.14     3234.63    460.29 o 
   5   5  21        0.46      123.12     54.12 o 
   6   5  21     1092.45     1070.47    424.51 o 
   7   5  21      206.84      309.17     34.68 o 
   8   5  21     2471.48     2456.19    260.12 o 
   9   5  21      118.33      125.83     29.73 o 
  10   5  21      384.90      432.25    566.66 o 
  11   5  21      211.91      253.52    155.00 o 
  12   5  21     1545.31     1411.83    511.55 o 
  13   5  21      780.03      740.40     89.43 o 
  14   5  21        2.08      109.27    410.01 o 
  15   5  21      254.05      255.64     43.97 o 
  16   5  21      941.79      891.58    331.68 o 
  17   5  21        5.43       88.31     56.42 o 
  18   5  21      177.86      299.77    475.77 o 
  19   5  21        0.01       53.56     45.22 o 
   0   6  21     4910.04     4769.13     64.69 o 
   1   6  21     1034.44     1365.41    480.60 o 
   2   6  21      819.08      782.81     88.95 o 
   3   6  21      766.71      832.59    186.63 o 
   4   6  21     2978.26     2768.50    126.67 o 
   5   6  21        6.04      275.60    394.54 o 
   6   6  21      151.39      203.83    118.61 o 
   7   6  21      384.61      433.22     84.13 o 
   8   6  21      705.03      864.85    100.97 o 
   9   6  21      911.69      962.17    371.33 o 
  10   6  21        1.85       68.39    167.08 o 
  11   6  21       24.49      137.31    431.28 o 
  12   6  21       19.63       73.73     50.62 o 
  13   6  21     1020.69     1073.37    270.76 o 
  14   6  21       46.23      297.77    142.02 o 
  15   6  21      120.53      361.66    238.85 o 
  16   6  21      449.53      440.71     21.83 o 
  17   6  21      362.35      361.66    514.45 o 
  18   6  21        1.59       45.36     42.07 o 
  19   6  21       14.36       20.31    234.02 o 
   1   7  21      144.75      216.60     31.63 o 
   2   7  21      182.42      303.64     75.43 o 
   3   7  21      698.62      833.27    135.11 o 
   4   7  21       12.40       29.98    539.59 o 
   5   7  21      615.41      634.60    112.33 o 
   6   7  21      259.47      307.51      2.90 o 
   7   7  21     1113.15     1101.98     45.22 o 
   8   7  21      417.79      395.50    307.51 o 
   9   7  21      242.59      283.05    156.87 o 
  10   7  21     1276.79     1318.99    364.56 o 
  11   7  21     1416.49     1370.49     61.35 o 
  12   7  21      387.53      407.11    202.10 o 
  13   7  21       18.04       28.47     16.02 o 
  14   7  21      215.81      428.38    407.11 o 
  15   7  21     1006.34     1039.39    223.59 o 
  16   7  21      783.09      973.77    497.04 o 
  17   7  21      377.84      365.56     31.13 o 
   0   8  21      111.74      180.04     36.29 o 
   1   8  21       18.34       71.56    354.89 o 
   2   8  21      450.78      425.44     91.35 o 
   3   8  21       65.93       81.23    364.56 o 
   4   8  21      164.54      277.95     73.33 o 
   5   8  21      188.73      329.75    381.00 o 
   6   8  21      575.24      572.95     15.57 o 
   7   8  21      632.39      709.78     35.78 o 
   8   8  21      342.54      351.11     98.47 o 
   9   8  21      509.11      510.58    391.64 o 
  10   8  21     1353.20     1314.46     26.92 o 
  11   8  21       11.18      108.30    451.59 o 
  12   8  21      100.97      176.25     89.17 o 
  13   8  21       64.44       74.46     56.09 o 
  14   8  21      259.67      293.87     52.59 o 
  15   8  21      550.83      566.66    504.78 o 
  16   8  21      176.32      195.75    202.98 o 
   1   9  21       14.73      100.54     58.55 o 
   2   9  21       22.59       83.16    105.40 o 
   3   9  21       45.47       62.96     54.79 o 
   4   9  21      678.90      947.66    384.87 o 
   5   9  21       79.13      164.57     37.14 o 
   6   9  21      793.60      753.30     27.08 o 
   7   9  21      492.53      521.54     42.81 o 
   8   9  21      942.42     1107.22    210.81 o 
   9   9  21      502.45      629.75     31.10 o 
  10   9  21     3634.97     3322.63     84.13 o 
  11   9  21       90.91      144.55     49.41 o 
  12   9  21     1544.13     1759.95    189.53 o 
  13   9  21       28.87       47.75     75.66 o 
  14   9  21     1039.79      946.70    364.56 o 
  15   9  21      591.20      568.01     18.26 o 
   0  10  21      754.35      996.87    231.09 o 
   1  10  21      430.51      420.65    318.14 o 
   2  10  21      212.60      288.60     80.75 o 
   3  10  21      225.84      242.72    532.82 o 
   4  10  21      400.12      451.85     50.91 o 
   5  10  21       46.26       53.19     25.14 o 
   6  10  21       80.69      180.59     74.05 o 
   7  10  21       43.98       83.16     90.90 o 
   8  10  21      478.29      562.15     54.44 o 
   9  10  21      183.82      186.63      2.90 o 
  10  10  21       24.57      212.44     86.84 o 
  11  10  21      156.76      215.64    494.14 o 
  12  10  21     1067.70     1040.59     32.80 o 
  13  10  21       27.76       36.75      7.74 o 
   1  11  21       58.73      153.11    153.21 o 
   2  11  21      243.16      263.99    364.56 o 
   3  11  21      107.66      203.31    132.58 o 
   4  11  21      147.76      171.16     63.82 o 
   5  11  21      649.69      796.45     75.40 o 
   6  11  21      602.67      552.16     90.90 o 
   7  11  21       49.26      169.45     81.32 o 
   8  11  21      338.28      692.38    524.12 o 
   9  11  21      101.15      144.71     68.67 o 
  10  11  21      283.83      305.57    186.63 o 
   0  12  21        1.87       18.61    206.50 o 
   1  12  21       14.52       19.34    168.26 o 
   2  12  21       25.60       46.85    206.93 o 
   3  12  21      211.72      231.11    241.75 o 
   4  12  21      718.38      716.67    161.52 o 
   5  12  21      439.37      441.92    299.77 o 
   6  12  21        0.27        2.45      6.63 o 
   0   0  22     9111.00     8743.77    142.64 o 
   1   0  22     6816.14     6679.10    245.62 o 
   2   0  22     3061.34     2919.05    160.07 o 
   3   0  22     1992.81     1909.83    205.00 o 
   4   0  22       75.65      161.52     58.61 o 
   5   0  22     1185.91     1249.37     68.66 o 
   6   0  22      458.72      388.79     12.30 o 
   7   0  22     3850.74     3753.91    166.32 o 
   8   0  22       28.50      467.49    194.99 o 
   9   0  22     1848.50     1907.90    230.15 o 
  10   0  22     1467.30     1508.85     87.78 o 
  11   0  22      168.14      211.77    285.27 o 
  12   0  22     5197.96     5027.42     65.89 o 
  13   0  22      226.42      490.27    377.13 o 
  14   0  22      979.39     1041.42    112.55 o 
  15   0  22       62.01      284.30    347.15 o 
  16   0  22       51.30       74.71     45.99 o 
  17   0  22      859.40      911.89    212.74 o 
  18   0  22        3.49       62.93    142.89 o 
  19   0  22     1880.12     1938.84    486.40 o 
  20   0  22       86.58      160.25    217.22 o 
   1   1  22      323.34      398.92     45.75 o 
   2   1  22        6.34       95.73    300.74 o 
   3   1  22       65.67      117.11     59.41 o 
   4   1  22     1819.49     1909.83    364.56 o 
   5   1  22     2950.45     2941.70     36.92 o 
   6   1  22     1892.38     1865.35    420.65 o 
   7   1  22     2250.62     2117.68     67.75 o 
   8   1  22        4.83      324.91    450.62 o 
   9   1  22       56.06       62.79     63.58 o 
  10   1  22       31.04      335.55    509.61 o 
  11   1  22     1424.35     1428.84     69.83 o 
  12   1  22     1119.88     1240.67    322.01 o 
  13   1  22      753.66      724.41     39.22 o 
  14   1  22        3.24      231.11    276.56 o 
  15   1  22      997.14      954.36     52.64 o 
  16   1  22     1371.10     1431.17    146.02 o 
  17   1  22       52.57      146.04     58.50 o 
  18   1  22     3204.54     3121.49    210.81 o 
  19   1  22      127.34      133.78     29.29 o 
  20   1  22        5.29      125.71    105.40 o 
   0   2  22     5662.83     5542.67    249.74 o 
   1   2  22      830.78      831.62    223.38 o 
   2   2  22      529.64      547.06     45.64 o 
   3   2  22      197.26      307.51    262.06 o 
   4   2  22     1973.88     2007.31     63.67 o 
   5   2  22      246.80      390.67    114.11 o 
   6   2  22      875.30     1025.27     96.67 o 
   7   2  22       87.46      145.05    325.88 o 
   8   2  22       22.47       78.81     73.63 o 
   9   2  22      946.88      879.97      7.74 o 
  10   2  22       12.28       50.61     37.56 o 
  11   2  22      424.46      400.34    514.45 o 
  12   2  22     1399.67     1378.07     20.15 o 
  13   2  22      221.59      458.36    415.81 o 
  14   2  22       34.09      278.17     91.84 o 
  15   2  22     1829.20     1751.24    119.91 o 
  16   2  22      545.44      548.41     74.93 o 
  17   2  22      770.27      741.69    117.97 o 
  18   2  22     1459.45     1480.68    105.37 o 
  19   2  22      176.39      224.34    289.13 o 
  20   2  22        6.48       89.71     25.34 o 
   1   3  22      205.83      284.48     43.29 o 
   2   3  22     1348.00     1295.79    100.57 o 
   3   3  22      103.06      259.01    105.43 o 
   4   3  22      522.86      663.36    348.12 o 
   5   3  22     1180.81     1201.09     43.47 o 
   6   3  22        0.15       53.19     55.12 o 
   7   3  22     5456.98     5302.31     39.44 o 
   8   3  22      132.32      193.40    130.55 o 
   9   3  22      533.66      632.24     55.55 o 
  10   3  22      540.74      852.90    412.91 o 
  11   3  22      954.86      955.53     25.21 o 
  12   3  22       48.68       38.68     84.13 o 
  13   3  22      363.54      412.06     53.90 o 
  14   3  22      260.24      273.66    232.08 o 
  15   3  22       89.95       86.45     11.47 o 
  16   3  22      171.73      221.44    373.26 o 
  17   3  22      457.28      446.94      9.25 o 
  18   3  22      665.18      722.35    420.65 o 
  19   3  22        8.58       59.45     47.40 o 
  20   3  22      426.37      393.57     18.37 o 
   0   4  22      749.77      761.31     31.30 o 
   1   4  22     1131.73     1060.80    334.58 o 
   2   4  22     1036.16     1048.65     24.45 o 
   3   4  22      526.83      523.15    262.06 o 
   4   4  22     2422.16     2483.98     77.87 o 
   5   4  22      104.08      199.20    298.80 o 
   6   4  22      296.16      455.84    105.80 o 
   7   4  22       21.10       81.23     28.04 o 
   8   4  22      253.57      323.60     38.90 o 
   9   4  22     3372.26     3478.31    511.55 o 
  10   4  22      575.53      663.22     97.90 o 
  11   4  22     2064.23     2062.62     39.65 o 
  12   4  22      570.49      597.81     98.48 o 
  13   4  22      393.40      745.56    421.61 o 
  14   4  22      196.84      440.44    180.02 o 
  15   4  22        5.30       15.47      7.74 o 
  16   4  22     1252.59     1186.74     73.91 o 
  17   4  22        7.90       68.66    416.78 o 
  18   4  22        0.28       29.97    101.81 o 
  19   4  22      923.21      933.16    277.53 o 
   1   5  22       81.51      130.32     66.29 o 
   2   5  22       66.37       45.45    383.90 o 
   3   5  22      919.29      917.56     96.27 o 
   4   5  22      979.50     1135.26    550.23 o 
   5   5  22      564.62      611.33     74.29 o 
   6   5  22      158.78      192.43    325.88 o 
   7   5  22     1890.91     1785.95     22.78 o 
   8   5  22     1727.05     1765.75    214.67 o 
   9   5  22       38.60      106.76     63.26 o 
  10   5  22       67.94       57.05    364.56 o 
  11   5  22      488.32      464.72    136.20 o 
  12   5  22      926.95      911.89    514.45 o 
  13   5  22      312.74      314.91     49.91 o 
  14   5  22       18.87       27.08    299.77 o 
  15   5  22      437.68      418.76     76.83 o 
  16   5  22      398.92      413.88    186.63 o 
  17   5  22      317.95      348.67     36.08 o 
  18   5  22       43.35       41.58     18.37 o 
   0   6  22      435.83      528.85     79.99 o 
   1   6  22      450.46      490.27    299.77 o 
   2   6  22      172.63      196.76     14.39 o 
   3   6  22       63.25      153.75    450.62 o 
   4   6  22     1527.51     1656.98     75.94 o 
   5   6  22       75.26      349.09    323.95 o 
   6   6  22      107.71      130.89     55.17 o 
   7   6  22      486.58      519.28    126.68 o 
   8   6  22      186.83      291.88    101.93 o 
   9   6  22     2066.43     1828.61    316.21 o 
  10   6  22     2067.97     2082.06    125.10 o 
  11   6  22       31.08      294.94    298.80 o 
  12   6  22       96.06      156.45     40.48 o 
  13   6  22       32.00       48.35    234.02 o 
  14   6  22        7.52       51.58    113.68 o 
  15   6  22     1466.22     1699.03    436.12 o 
  16   6  22       11.99       47.06     88.22 o 
  17   6  22        4.62      109.27    502.84 o 
  18   6  22       63.58       89.02     43.17 o 
   1   7  22      405.97      442.76     36.59 o 
   2   7  22      644.47      885.78    451.59 o 
   3   7  22        5.68       34.68     32.83 o 
   4   7  22      154.15      202.10    325.88 o 
   5   7  22       49.74      156.76     27.54 o 
   6   7  22      350.44      587.94    344.25 o 
   7   7  22      150.36      152.46     25.95 o 
   8   7  22      688.24      729.12    168.26 o 
   9   7  22       16.58       52.98     73.49 o 
  10   7  22     1014.05     1133.33    336.52 o 
  11   7  22       65.55      151.32     69.97 o 
  12   7  22      719.57      747.49     82.20 o 
  13   7  22      782.64      885.33     85.93 o 
  14   7  22      451.01      469.96    383.90 o 
  15   7  22        1.24       15.80     17.87 o 
  16   7  22     1240.21     1282.25    340.39 o 
   0   8  22      439.60      514.82    157.39 o 
   1   8  22      248.37      283.33    437.09 o 
   2   8  22     6257.17     6319.06    141.97 o 
   3   8  22      550.33      825.82    344.25 o 
   4   8  22     1227.43     1137.13     11.26 o 
   5   8  22     2059.25     2066.49    366.49 o 
   6   8  22      474.07      402.21     26.13 o 
   7   8  22      466.80      518.31    318.14 o 
   8   8  22     2023.41     2030.71    162.67 o 
   9   8  22      432.18      482.54     97.67 o 
  10   8  22      101.82       93.49     61.95 o 
  11   8  22       42.16      241.75    228.21 o 
  12   8  22       88.17      146.70    203.99 o 
  13   8  22      597.98      672.07    150.85 o 
  14   8  22        0.80       15.97     14.65 o 
  15   8  22        4.28       13.54    364.56 o 
   1   9  22      668.81      617.63     46.33 o 
   2   9  22       24.80       44.48    448.69 o 
   3   9  22       14.17       49.08     33.45 o 
   4   9  22     2004.61     2168.02    198.24 o 
   5   9  22        2.99       72.82     76.81 o 
   6   9  22      171.22      195.33    260.12 o 
   7   9  22       54.27      114.71     78.29 o 
   8   9  22      280.96      270.76     27.08 o 
   9   9  22      424.67      349.07     78.54 o 
  10   9  22        2.74       25.14    570.53 o 
  11   9  22      707.96      970.70    135.80 o 
  12   9  22      629.21      589.87    102.50 o 
  13   9  22        6.44      121.94    151.70 o 
   0  10  22      440.87      517.54     66.96 o 
   1  10  22      729.94      974.74    428.38 o 
   2  10  22     1337.09     1200.36     84.97 o 
   3  10  22      907.04      968.94    278.50 o 
   4  10  22     1299.21     1400.25    112.22 o 
   5  10  22      692.55      739.76    514.45 o 
   6  10  22       38.10       46.56    106.04 o 
   7  10  22       75.47      431.28    491.24 o 
   8  10  22        0.53       50.03     31.40 o 
   9  10  22       64.06      114.11    383.90 o 
  10  10  22       50.04      306.52    185.26 o 
  11  10  22       90.74      187.60    307.51 o 
   1  11  22      520.77      597.67     77.38 o 
   2  11  22        3.76       60.92    186.63 o 
   3  11  22      588.42      637.53    111.69 o 
   4  11  22     2153.23     2377.86    465.13 o 
   5  11  22      184.65      451.92    216.32 o 
   6  11  22      648.62      635.32    260.12 o 
   7  11  22       37.72       36.13     11.71 o 
   8  11  22     1133.96     1134.30    100.57 o 
   0  12  22      142.64      171.80    166.93 o 
   1  12  22       48.57       58.99    102.50 o 
   1   1  23     1000.27     1002.00     25.97 o 
   2   1  23      628.61      836.46    451.59 o 
   3   1  23       23.36      228.52     68.64 o 
   4   1  23       15.36      332.65    575.37 o 
   5   1  23     3515.31     3393.80     47.57 o 
   6   1  23        7.36       12.57     84.13 o 
   7   1  23      457.10      439.20     39.14 o 
   8   1  23      417.30      423.55    120.88 o 
   9   1  23       19.95       56.63     17.68 o 
  10   1  23       29.58      133.45    570.53 o 
  11   1  23     1068.93     1104.42     37.54 o 
  12   1  23      426.04      426.45    111.21 o 
  13   1  23     2207.79     2127.58     17.54 o 
  14   1  23        3.28       35.78    514.45 o 
  15   1  23     1187.43     1219.09     68.54 o 
  16   1  23      748.12      691.41    232.08 o 
  17   1  23     1072.24     1164.28     73.25 o 
  18   1  23        5.40       18.37    299.77 o 
  19   1  23      633.77      724.20     43.74 o 
   0   2  23      419.59      402.07     75.97 o 
   1   2  23     1923.26     1885.66     32.88 o 
   2   2  23     2306.87     2224.15     77.76 o 
   3   2  23     1786.01     1757.05    130.55 o 
   4   2  23       90.76      134.88     33.78 o 
   5   2  23     3359.92     3321.66    128.61 o 
   6   2  23     3160.59     3107.91     78.30 o 
   7   2  23      240.65      323.95    212.74 o 
   8   2  23     2257.46     2125.71     59.83 o 
   9   2  23        9.66       29.98     45.45 o 
  10   2  23      737.72      730.77     67.27 o 
  11   2  23     2357.47     2353.69    488.34 o 
  12   2  23      565.38      576.43     39.11 o 
  13   2  23      552.76      755.23    382.93 o 
  14   2  23      614.39      722.34    244.53 o 
  15   2  23      419.25      474.80    500.91 o 
  16   2  23       28.32      224.21     81.62 o 
  17   2  23        0.03        5.80     27.08 o 
  18   2  23       16.28       88.44     57.97 o 
  19   2  23      531.08      621.78    381.97 o 
   1   3  23        0.69        7.59     30.97 o 
   2   3  23      238.16      273.66     56.09 o 
   3   3  23      315.33      345.00     49.60 o 
   4   3  23     1531.87     1519.16    149.89 o 
   5   3  23       17.27       42.12     42.93 o 
   6   3  23        5.39       86.06    343.29 o 
   7   3  23     1401.98     1457.73     63.48 o 
   8   3  23     2263.52     2535.49    393.57 o 
   9   3  23      203.77      237.73     28.13 o 
  10   3  23      703.04      634.35    102.50 o 
  11   3  23      518.41      504.93     28.47 o 
  12   3  23       56.98       95.73     71.56 o 
  13   3  23       68.67       86.27     21.03 o 
  14   3  23      711.31      659.50    468.03 o 
  15   3  23        1.44        9.12     36.84 o 
  16   3  23       69.92       75.43    252.39 o 
  17   3  23      143.30      320.06     93.79 o 
  18   3  23       14.84      120.88    486.40 o 
  19   3  23       22.55      144.86    153.16 o 
   0   4  23        0.07      136.69     65.99 o 
   1   4  23      871.33      876.11     56.09 o 
   2   4  23     2330.62     2269.32     14.48 o 
   3   4  23      934.23      914.79    391.64 o 
   4   4  23       31.83       64.32     23.54 o 
   5   4  23     1486.41     1685.49    414.84 o 
   6   4  23        7.94       32.79     13.83 o 
   7   4  23      127.50      181.80    259.16 o 
   8   4  23     1828.56     1744.56     53.58 o 
   9   4  23      460.86      478.67    134.41 o 
  10   4  23       70.78      135.62     83.96 o 
  11   4  23      491.06      612.11    222.41 o 
  12   4  23       47.30       70.35     52.04 o 
  13   4  23      208.54      199.20    299.77 o 
  14   4  23      125.46      206.79     43.91 o 
  15   4  23      634.62      692.38    236.92 o 
  16   4  23       71.87      108.97     35.20 o 
  17   4  23      739.64      664.33    234.02 o 
  18   4  23      183.18      263.91    209.50 o 
   1   5  23     3249.55     3129.89     42.25 o 
   2   5  23      577.30      724.29    264.96 o 
   3   5  23     1842.07     1709.62     44.23 o 
   4   5  23     1199.57     1179.75    248.52 o 
   5   5  23       78.46      178.82     42.32 o 
   6   5  23      261.59      513.48    315.24 o 
   7   5  23      738.62      751.62     39.33 o 
   8   5  23      123.95      381.97    491.24 o 
   9   5  23      781.34      777.35     39.93 o 
  10   5  23      309.83      356.82    364.56 o 
  11   5  23      982.78     1034.74     71.05 o 
  12   5  23      252.44      328.78    152.79 o 
  13   5  23      548.82      541.19     14.96 o 
  14   5  23      298.75      418.71    443.86 o 
  15   5  23      346.25      338.87     74.46 o 
  16   5  23        9.41       21.27    149.89 o 
  17   5  23       40.40       39.09      6.84 o 
   0   6  23     9264.45     8842.08    144.76 o 
   1   6  23       33.51       78.33    570.53 o 
   2   6  23     2177.63     2043.03    114.28 o 
   3   6  23        4.18       85.10    548.29 o 
   4   6  23      137.87      153.11     16.43 o 
   5   6  23      500.59      508.64    531.85 o 
   6   6  23       72.19       84.10     29.77 o 
   7   6  23       78.29      216.61    415.81 o 
   8   6  23      885.56      908.39     70.42 o 
   9   6  23      585.64      683.67    117.01 o 
  10   6  23       32.99      297.21    150.82 o 
  11   6  23     1108.47      978.61     90.90 o 
  12   6  23      310.79      290.65     14.71 o 
  13   6  23       93.43       98.63      9.67 o 
  14   6  23       27.75       74.15    129.46 o 
  15   6  23      885.91      837.43    391.64 o 
  16   6  23       60.09       72.25     42.23 o 
   1   7  23     1156.52     1251.24     43.91 o 
   2   7  23       16.59       91.87    267.86 o 
   3   7  23      223.73      361.67    134.55 o 
   4   7  23      588.37      636.29    285.27 o 
   5   7  23      331.87      404.75     72.11 o 
   6   7  23     1036.33      967.00    557.96 o 
   7   7  23        1.01       54.54     36.21 o 
   8   7  23      107.76      375.20    497.04 o 
   9   7  23      268.96      329.39    147.25 o 
  10   7  23     2163.83     2334.35    376.16 o 
  11   7  23     1552.06     1516.09     44.58 o 
  12   7  23       10.00        9.67    149.89 o 
  13   7  23      151.19      156.99     59.42 o 
  14   7  23     1131.28     1200.05    512.51 o 
  15   7  23      276.01      302.22     62.19 o 
   0   8  23        0.23       87.06    169.48 o 
   1   8  23      896.93     1078.21    492.21 o 
   2   8  23      106.19      160.22     25.59 o 
   3   8  23       96.05      234.02    567.63 o 
   4   8  23      248.32      493.49    122.42 o 
   5   8  23      538.24      595.67    473.83 o 
   6   8  23        0.90       63.70     60.25 o 
   7   8  23      133.49      167.29    325.88 o 
   8   8  23      181.36      173.56     68.00 o 
   9   8  23      113.06      153.75    448.69 o 
  10   8  23      702.71      616.95     53.88 o 
  11   8  23       36.80       47.38    514.45 o 
  12   8  23      166.30      239.48    154.06 o 
  13   8  23      764.03      774.57    100.57 o 
  14   8  23      340.52      372.70     43.64 o 
   1   9  23      227.09      227.03     18.92 o 
   2   9  23        5.72       47.38    111.21 o 
   3   9  23      587.14      592.00     29.87 o 
   4   9  23       65.58      334.58    423.55 o 
   5   9  23      451.11      458.95     20.84 o 
   6   9  23      532.89      564.73    559.90 o 
   7   9  23      886.03      867.06     27.21 o 
   8   9  23     1873.03     2178.66    471.90 o 
   9   9  23       11.56       82.19     85.50 o 
  10   9  23     1775.26     1771.55    280.43 o 
  11   9  23      609.48      687.51    206.15 o 
  12   9  23      493.53      718.48    362.63 o 
   0  10  23       52.79      117.86    113.85 o 
   1  10  23      327.72      345.22    439.02 o 
   2  10  23       43.61      130.45     46.57 o 
   3  10  23       10.05      318.14    405.17 o 
   4  10  23      543.40      538.30     54.46 o 
   5  10  23      634.55      572.47    149.89 o 
   6  10  23       93.13      113.25     28.40 o 
   7  10  23      485.61      522.18    471.90 o 
   8  10  23     1984.52     2013.54     72.27 o 
   9  10  23       10.68       40.61    175.03 o 
   1  11  23      253.40      241.27     19.48 o 
   2  11  23      586.83      653.69    387.77 o 
   3  11  23      196.16      317.60     47.38 o 
   4  11  23        6.62       58.99    559.90 o 
   5  11  23       52.69      329.20    196.87 o 
   0   0  24     1817.73     1858.19     90.41 o 
   1   0  24     2589.75     2522.91     21.27 o 
   2   0  24      150.11      136.94     76.59 o 
   3   0  24      588.59      606.31    129.58 o 
   4   0  24      108.07      254.24    129.64 o 
   5   0  24     9995.92     9674.88    574.40 o 
   6   0  24     1478.57     1520.63     99.65 o 
   7   0  24     5315.92     5337.86    483.50 o 
   8   0  24      539.07      721.47     67.48 o 
   9   0  24      258.34      272.70    354.89 o 
  10   0  24     3354.87     3363.50    136.14 o 
  11   0  24        2.15      101.54    466.10 o 
  12   0  24     3074.38     3057.57     63.54 o 
  13   0  24        1.75      271.73    386.80 o 
  14   0  24       66.13      428.63    131.13 o 
  15   0  24        6.26       32.88    448.69 o 
  16   0  24       46.27      119.96     31.92 o 
  17   0  24      710.29      744.59     97.67 o 
  18   0  24      358.45      337.71     71.11 o 
   1   1  24      610.70      624.13     50.30 o 
   2   1  24     2065.64     2054.88    135.38 o 
   3   1  24     1612.19     1512.38     60.63 o 
   4   1  24     1224.54     1324.80    105.40 o 
   5   1  24      711.58      647.84     36.70 o 
   6   1  24      875.68      833.56    336.52 o 
   7   1  24     1312.58     1249.03    120.44 o 
   8   1  24      102.39      248.52    227.25 o 
   9   1  24      433.39      471.46     34.25 o 
  10   1  24     1356.57     1650.68    538.62 o 
  11   1  24      899.93      866.35     54.27 o 
  12   1  24     1526.26     1458.24     14.51 o 
  13   1  24      292.86      311.37     33.22 o 
  14   1  24      382.68      663.37    546.36 o 
  15   1  24        7.93       33.63     82.50 o 
  16   1  24        0.75       76.39    347.15 o 
  17   1  24      516.74      542.18     29.41 o 
  18   1  24     1174.92     1080.14    196.30 o 
   0   2  24     3001.60     3010.57    174.77 o 
   1   2  24     1069.90     1023.09     36.75 o 
   2   2  24       95.75      139.56     29.73 o 
   3   2  24      128.71      241.75    568.60 o 
   4   2  24     1205.00     1218.96     53.92 o 
   5   2  24      263.22      410.98    515.41 o 
   6   2  24      777.30      815.63     41.41 o 
   7   2  24      358.53      412.91     80.26 o 
   8   2  24      167.21      266.38     45.80 o 
   9   2  24       14.43       68.66    279.46 o 
  10   2  24        3.07      214.11    125.65 o 
  11   2  24      642.61      703.01    177.93 o 
  12   2  24       21.08      245.69     80.11 o 
  13   2  24        0.04       17.41    448.69 o 
  14   2  24      581.77      526.83     64.53 o 
  15   2  24      568.83      586.00    514.45 o 
  16   2  24      714.70      816.28    166.87 o 
  17   2  24       55.70       73.49    447.72 o 
  18   2  24       32.27       76.31    175.31 o 
   1   3  24      951.46      893.99     74.72 o 
   2   3  24     1378.54     1426.33    260.12 o 
   3   3  24        2.05       34.69     24.84 o 
   4   3  24      996.34     1009.55    137.31 o 
   5   3  24     1640.33     1584.82     38.13 o 
   6   3  24      925.21      968.94    529.92 o 
   7   3  24      447.96      602.63     72.78 o 
   8   3  24        1.66       30.94     63.82 o 
   9   3  24      488.06      511.89     37.73 o 
  10   3  24     2611.19     2492.94    146.02 o 
  11   3  24      448.73      445.80      4.32 o 
  12   3  24        1.90       46.42    354.89 o 
  13   3  24      828.66      807.56     28.68 o 
  14   3  24      655.28      587.94    299.77 o 
  15   3  24       35.22       94.80     53.47 o 
  16   3  24      156.17      350.06    460.29 o 
  17   3  24      188.13      278.54     48.89 o 
  18   3  24      282.93      336.52    299.77 o 
   0   4  24       12.21      101.59     51.35 o 
   1   4  24      260.21      542.49    418.71 o 
   2   4  24     1984.11     1971.97     17.00 o 
   3   4  24      402.66      497.04    187.60 o 
   4   4  24      567.62      553.32     85.46 o 
   5   4  24      412.27      405.17     54.15 o 
   6   4  24       35.39       72.14     26.53 o 
   7   4  24      165.70      484.47    556.03 o 
   8   4  24      351.42      486.44     88.84 o 
   9   4  24     1305.97     1295.79    448.69 o 
  10   4  24      292.93      317.12     26.75 o 
  11   4  24      589.66      619.85    223.38 o 
  12   4  24      292.24      320.63     34.93 o 
  13   4  24     1129.81     1213.59     79.29 o 
  14   4  24      341.76      367.30     42.34 o 
  15   4  24       40.97      146.02    184.70 o 
  16   4  24      187.53      193.88     32.45 o 
  17   4  24      140.54      116.04    168.26 o 
   1   5  24        8.30      119.79    120.39 o 
   2   5  24      741.04      808.42     93.80 o 
   3   5  24      371.39      357.95     11.38 o 
   4   5  24     1047.54      993.11    149.89 o 
   5   5  24        7.03      166.95     42.91 o 
   6   5  24      280.71      277.53     18.37 o 
   7   5  24      904.67      927.97     76.52 o 
   8   5  24      236.27      232.08     33.85 o 
   9   5  24      732.90      708.03     24.76 o 
  10   5  24      354.53      367.46    344.25 o 
  11   5  24      807.40      765.91     72.35 o 
  12   5  24      111.55      128.61     91.87 o 
  13   5  24       72.17       78.08     57.17 o 
  14   5  24      181.49      167.29    364.56 o 
  15   5  24       35.10       83.05     90.15 o 
  16   5  24      422.50      511.55    486.40 o 
   0   6  24      479.66      495.90    150.81 o 
   1   6  24      843.12      896.41    336.52 o 
   2   6  24      149.92      145.49     57.79 o 
   3   6  24      978.91     1006.65    371.33 o 
   4   6  24       19.08       53.59     18.26 o 
   5   6  24      186.87      193.40    299.77 o 
   6   6  24      251.90      262.63     25.21 o 
   7   6  24       19.16       88.96    464.16 o 
   8   6  24        8.27       54.02     35.27 o 
   9   6  24     1122.48     1029.86     84.13 o 
  10   6  24        1.00       21.60     61.46 o 
  11   6  24     1327.75     1481.45    258.19 o 
  12   6  24      427.03      465.06     34.64 o 
  13   6  24      237.64      231.11    149.89 o 
  14   6  24      466.53      440.73     26.72 o 
  15   6  24       50.97       73.49    135.38 o 
   1   7  24       41.79      113.56    202.00 o 
   2   7  24       11.96       75.43    455.46 o 
   3   7  24     1341.08     1258.60     64.07 o 
   4   7  24       51.30      311.38    433.22 o 
   5   7  24        6.71       20.11     41.92 o 
   6   7  24      138.51      166.32    448.69 o 
   7   7  24       21.40      245.27     89.91 o 
   8   7  24       52.52      129.58    400.34 o 
   9   7  24       35.50      222.25     64.39 o 
  10   7  24     1774.87     1711.60     82.20 o 
  11   7  24      147.36      211.45    138.67 o 
  12   7  24      237.41      245.62    299.77 o 
  13   7  24      464.34      457.63    143.14 o 
  14   7  24      950.57      898.35     84.13 o 
   0   8  24      465.82      535.46     91.54 o 
   1   8  24      468.06      728.15    421.61 o 
   2   8  24     3301.73     3314.57    167.92 o 
   3   8  24      174.41      325.88    337.48 o 
   4   8  24      231.88      203.58     14.70 o 
   5   8  24      828.91      907.05    475.77 o 
   6   8  24      626.28      607.60     15.99 o 
   7   8  24       26.31       38.68    184.70 o 
   8   8  24      167.78      227.90     46.69 o 
   9   8  24        0.03        2.90     27.08 o 
  10   8  24      133.41      129.79     26.94 o 
  11   8  24       83.70      286.23    543.46 o 
  12   8  24       63.81      277.79    136.21 o 
   1   9  24       27.04      186.82     81.06 o 
   2   9  24       35.00      191.47    152.79 o 
   3   9  24      418.76      426.59     36.45 o 
   4   9  24     1364.52     1535.60    291.07 o 
   5   9  24      726.44      763.60     64.56 o 
   6   9  24       84.29      350.06    359.73 o 
   7   9  24      790.39      890.39     53.18 o 
   8   9  24       48.81       64.79    234.02 o 
   9   9  24       68.59       90.47     65.72 o 
  10   9  24      124.93      365.53    331.68 o 
   0  10  24      476.04      613.65     60.38 o 
   1  10  24      588.55      634.35     75.43 o 
   2  10  24      100.30      129.49     22.19 o 
   3  10  24      287.94      368.43    400.34 o 
   4  10  24     2429.00     2327.71    102.19 o 
   5  10  24      519.34      592.77    175.99 o 
   6  10  24       34.91      116.80     47.75 o 
   7  10  24      130.01      213.71    420.65 o 
   1   1  25     1110.94     1081.61     34.16 o 
   2   1  25       11.44      299.77    373.26 o 
   3   1  25       28.18       44.32     17.44 o 
   4   1  25      918.48      908.02     69.62 o 
   5   1  25       61.87      188.01     49.84 o 
   6   1  25       29.22       61.89    160.52 o 
   7   1  25      129.20      387.96    117.35 o 
   8   1  25     1072.72     1103.35    219.51 o 
   9   1  25     1679.96     1657.47     67.01 o 
  10   1  25       19.83       38.68    279.46 o 
  11   1  25      378.26      393.35      5.29 o 
  12   1  25      435.22      702.05    355.86 o 
  13   1  25     3117.84     2946.88     98.10 o 
  14   1  25      252.07      319.11    347.15 o 
  15   1  25      108.66      186.78    113.45 o 
  16   1  25       23.11      288.17    331.68 o 
  17   1  25     1264.40     1306.00     63.71 o 
   0   2  25      148.09      328.94    208.69 o 
   1   2  25      873.39     1089.81    325.88 o 
   2   2  25     1620.28     1576.32     22.61 o 
   3   2  25       80.40       76.39      9.67 o 
   4   2  25     3656.27     3773.59    123.19 o 
   5   2  25     3014.16     2988.04    148.92 o 
   6   2  25     1391.54     1582.43    131.55 o 
   7   2  25       21.08       64.79    154.72 o 
   8   2  25       57.75      137.38     42.79 o 
   9   2  25       51.03       73.49    252.39 o 
  10   2  25      171.26      238.12    107.04 o 
  11   2  25       14.05       77.36    141.18 o 
  12   2  25       71.18       99.94     84.37 o 
  13   2  25       16.61       20.31    448.69 o 
  14   2  25     1279.36     1284.67     71.23 o 
  15   2  25      182.38      158.59    486.40 o 
  16   2  25       69.67      116.97     52.30 o 
  17   2  25      462.29      667.23    497.04 o 
   1   3  25     1423.06     1460.59     46.72 o 
   2   3  25       48.05       73.49    468.03 o 
   3   3  25       33.42       58.80     14.60 o 
   4   3  25     1708.80     1722.23    352.96 o 
   5   3  25       37.12       72.52     30.22 o 
   6   3  25        2.21       13.54    383.90 o 
   7   3  25     1242.38     1204.65     38.09 o 
   8   3  25        4.71      284.30    404.21 o 
   9   3  25      382.92      361.20      6.75 o 
  10   3  25      373.06      348.12     27.08 o 
  11   3  25      149.75      230.81    161.56 o 
  12   3  25     1317.28     1296.75    424.51 o 
  13   3  25        1.47       69.71     98.41 o 
  14   3  25       14.10      147.95    479.63 o 
  15   3  25       14.85      111.62     85.55 o 
  16   3  25       89.65      131.51    173.09 o 
   0   4  25      339.29      411.31     60.78 o 
   1   4  25     1293.53     1257.11    371.33 o 
   2   4  25      147.84      222.97    112.14 o 
   3   4  25      751.98      778.44    486.40 o 
   4   4  25      124.35      139.25     29.83 o 
   5   4  25      203.63      334.58    116.04 o 
   6   4  25     1123.59     1087.82     24.63 o 
   7   4  25      302.96      332.65    325.88 o 
   8   4  25        8.62       78.23     71.35 o 
   9   4  25        7.24      165.36    367.46 o 
  10   4  25       14.89       28.71     71.96 o 
  11   4  25        1.53       72.53     39.65 o 
  12   4  25        3.21        5.79      7.72 o 
  13   4  25      446.59      418.71     56.09 o 
  14   4  25      596.83      651.59    113.55 o 
  15   4  25      129.89      363.59    498.97 o 
  16   4  25      194.71      271.55    195.80 o 
   1   5  25     1880.58     1801.12     71.81 o 
   2   5  25      115.91      303.64    194.37 o 
   3   5  25      999.56     1070.37     80.52 o 
   4   5  25       68.97      313.31    553.13 o 
   5   5  25      282.08      287.06     40.99 o 
   6   5  25        4.60       43.52    120.88 o 
   7   5  25      428.56      533.40    118.94 o 
   8   5  25       20.39       47.38    168.26 o 
   9   5  25       82.79      148.75     70.54 o 
  10   5  25     1500.70     1522.06    149.89 o 
  11   5  25     2848.42     2724.68     16.41 o 
  12   5  25      107.96      116.04    364.56 o 
  13   5  25      756.21      757.72     67.09 o 
  14   5  25      920.14      925.42    140.22 o 
  15   5  25      313.06      303.38     11.26 o 
   0   6  25      768.88      729.10     44.77 o 
   1   6  25       49.20      107.34    295.90 o 
   2   6  25     1739.70     1649.70     81.96 o 
   3   6  25      284.05      344.25    420.65 o 
   4   6  25       74.31      172.71     87.60 o 
   5   6  25      218.22      364.56    216.61 o 
   6   6  25      148.47      160.59     60.53 o 
   7   6  25      613.06      558.93    149.89 o 
   8   6  25     1606.92     1617.42     20.08 o 
   9   6  25      195.02      241.75    307.51 o 
  10   6  25        6.96       55.06     53.78 o 
  11   6  25     1696.30     1639.07    241.75 o 
  12   6  25       38.32      113.09    128.78 o 
  13   6  25      131.68      140.22    531.85 o 
  14   6  25       52.60      108.72    212.82 o 
   1   7  25       14.76       15.93      9.15 o 
   2   7  25      121.77      143.12    468.03 o 
   3   7  25      357.61      413.49    155.84 o 
   4   7  25      525.08      514.45    129.58 o 
   5   7  25        1.15       84.74    118.66 o 
   6   7  25      347.17      350.06    168.26 o 
   7   7  25      119.57      117.73     68.87 o 
   8   7  25       19.04       77.36    157.62 o 
   9   7  25      846.77      824.42     74.40 o 
  10   7  25     1181.87     1133.33    364.56 o 
  11   7  25      350.23      401.41     46.09 o 
  12   7  25       17.99      289.13    357.79 o 
   0   8  25      204.42      302.25    260.19 o 
   1   8  25       42.82      158.59     71.56 o 
   2   8  25     1880.99     1837.05     52.87 o 
   3   8  25     1129.60     1079.18     37.71 o 
   4   8  25       16.21       82.87     40.53 o 
   5   8  25      270.92      362.63     55.12 o 
   6   8  25      108.19       82.24     34.85 o 
   7   8  25      821.16      969.91    534.75 o 
   8   8  25        3.44       32.54     24.72 o 
   9   8  25      523.12      528.95     16.44 o 
  10   8  25       17.45       63.74     21.77 o 
   1   9  25      752.68      674.39      7.82 o 
   2   9  25        2.61       93.80    504.78 o 
   3   9  25      536.79      713.75    115.02 o 
   4   9  25      580.18      610.18    391.64 o 
   5   9  25        7.09       22.86     16.38 o 
   6   9  25      674.77      642.09     11.60 o 
   7   9  25      538.82      543.92     31.87 o 
   8   9  25      168.27      219.51    213.71 o 
   0  10  25      398.42      377.39     71.07 o 
   1  10  25       18.03      329.75    527.98 o 
   2  10  25       67.60      115.89     25.27 o 
   3  10  25      168.07      281.40    347.15 o 
   0   0  26      818.97      796.19     74.59 o 
   1   0  26     4659.36     4592.30    239.82 o 
   2   0  26       72.22      220.39     83.35 o 
   3   0  26       96.93      224.35     97.67 o 
   4   0  26        1.13       61.29     20.63 o 
   5   0  26     1940.66     2007.50    173.09 o 
   6   0  26     1580.29     1536.68     96.38 o 
   7   0  26       74.65      128.61     27.08 o 
   8   0  26     4667.72     4451.67     92.10 o 
   9   0  26       90.93       70.59      9.67 o 
  10   0  26      233.68      326.39     62.52 o 
  11   0  26      101.73      100.57      2.90 o 
  12   0  26       53.21      339.15    153.83 o 
  13   0  26      722.94      812.28    577.30 o 
  14   0  26     2476.59     2462.13     18.33 o 
  15   0  26      167.95      412.91    447.72 o 
  16   0  26      872.10      839.29    178.54 o 
   1   1  26      873.84      895.74     71.69 o 
   2   1  26      151.38      204.04    100.57 o 
   3   1  26      206.15      241.33     64.45 o 
   4   1  26      546.95     1191.35    222.41 o 
   5   1  26       73.44      234.86     91.09 o 
   6   1  26      261.52      283.33    111.21 o 
   7   1  26      580.38      546.11     49.93 o 
   8   1  26     1218.02     1386.68    364.56 o 
   9   1  26       17.91       15.39     15.68 o 
  10   1  26     1111.73     1077.24    100.57 o 
  11   1  26      487.14      482.38     21.08 o 
  12   1  26      366.92      492.21    471.90 o 
  13   1  26      609.03      567.91     17.80 o 
  14   1  26        0.44      102.50     39.65 o 
  15   1  26      866.86      817.83     78.70 o 
  16   1  26        0.10       76.39    173.09 o 
   0   2  26     2654.71     2589.82     54.20 o 
   1   2  26      889.51      886.74    514.45 o 
   2   2  26       27.14      142.23     86.32 o 
   3   2  26      560.05      564.73    134.41 o 
   4   2  26      203.05      296.33     32.29 o 
   5   2  26      538.37      554.09    305.57 o 
   6   2  26      551.01      574.35     42.86 o 
   7   2  26      386.72      372.30    457.39 o 
   8   2  26      207.20      245.28     48.86 o 
   9   2  26      630.51      672.07     95.73 o 
  10   2  26      181.39      238.57    127.63 o 
  11   2  26      539.64      600.51    262.06 o 
  12   2  26      439.08      383.41     34.17 o 
  13   2  26      364.50      424.51    203.07 o 
  14   2  26     1252.54     1126.35     27.39 o 
  15   2  26        1.34       16.44    343.29 o 
   1   3  26      656.95      608.07    167.09 o 
   2   3  26      851.94      884.81    195.33 o 
   3   3  26      491.57      436.83     36.59 o 
   4   3  26      252.78      271.73     16.44 o 
   5   3  26      458.10      432.81    142.30 o 
   6   3  26      347.58      433.22    391.64 o 
   7   3  26      489.24      529.92     51.72 o 
   8   3  26        2.48       43.52    344.25 o 
   9   3  26      711.55      648.75    105.60 o 
  10   3  26     1031.05      998.92    435.15 o 
  11   3  26      152.40      400.25    138.82 o 
  12   3  26      202.58      222.41     84.13 o 
  13   3  26      344.45      339.57     72.47 o 
  14   3  26      436.35      494.14    502.84 o 
  15   3  26        1.89        6.08     21.73 o 
   0   4  26       87.51       94.50     48.15 o 
   1   4  26      646.84      659.50    383.90 o 
   2   4  26     1794.26     1861.02     37.80 o 
   3   4  26      319.29      307.51    521.22 o 
   4   4  26       93.34      129.61    126.31 o 
   5   4  26      545.25      498.01    205.00 o 
   6   4  26      395.14      444.48     58.58 o 
   7   4  26      783.74      873.20     85.10 o 
   8   4  26        5.15      132.63     45.90 o 
   9   4  26      263.71      278.50      9.67 o 
  10   4  26       54.48      110.12     68.55 o 
  11   4  26      532.46      595.67    383.90 o 
  12   4  26       26.34       43.49     19.54 o 
  13   4  26       11.65       33.85     84.13 o 
  14   4  26      115.42      168.13     45.65 o 
   1   5  26      284.00      288.06     92.43 o 
   2   5  26        6.51      199.20    509.61 o 
   3   5  26       81.73       76.75      9.54 o 
   4   5  26      897.80      879.01    157.62 o 
   5   5  26      625.65      572.18     37.63 o 
   6   5  26     1384.42     1498.86    247.55 o 
   7   5  26       25.58       88.54     56.83 o 
   8   5  26       80.74      159.56    435.15 o 
   9   5  26      757.68      753.71    203.34 o 
  10   5  26      243.56      243.69    149.89 o 
  11   5  26      181.26      198.40    159.89 o 
  12   5  26       29.19       54.15    318.14 o 
  13   5  26       46.14       75.80     26.49 o 
   0   6  26       19.67       33.01     81.11 o 
   1   6  26      653.33      649.83    213.71 o 
   2   6  26       62.58       68.79      7.66 o 
   3   6  26      407.72      416.78    119.91 o 
   4   6  26       51.90      106.23     54.92 o 
   5   6  26       79.23       81.23     16.44 o 
   6   6  26       25.15      129.70    115.97 o 
   7   6  26       16.39      189.53    125.71 o 
   8   6  26        7.43       13.20      7.47 o 
   9   6  26      658.93      693.34    364.56 o 
  10   6  26       35.90       80.68     29.70 o 
  11   6  26      218.11      222.41    120.88 o 
  12   6  26        0.03       15.85     55.81 o 
   1   7  26      329.26      293.97      4.83 o 
   2   7  26      151.47      175.03    332.65 o 
   3   7  26      415.74      417.63     70.80 o 
   4   7  26      276.15      274.63    234.02 o 
   5   7  26      325.78      439.58    121.47 o 
   6   7  26      173.00      421.61    517.35 o 
   7   7  26      243.45      307.55     54.71 o 
   8   7  26       23.85       38.68    102.50 o 
   9   7  26      305.29      398.67     91.32 o 
  10   7  26     1968.00     1947.55    316.21 o 
   0   8  26      585.78      585.86    156.97 o 
   1   8  26       18.35       51.25     91.87 o 
   2   8  26     1187.64     1238.96    102.67 o 
   3   8  26      882.11     1025.02    416.78 o 
   4   8  26      152.14      179.83    192.97 o 
   5   8  26      544.53      576.33    299.77 o 
   6   8  26      820.06      852.78     53.50 o 
   7   8  26       85.11      112.17    195.33 o 
   8   8  26       21.85       63.52     29.66 o 
   1   9  26     1471.31     1352.24     40.89 o 
   2   9  26        9.64       60.92    157.62 o 
   3   9  26      254.75      253.22     93.38 o 
   4   9  26        1.77      227.25    320.08 o 
   1   1  27      502.93      639.12     82.16 o 
   2   1  27     1777.14     1718.37     29.98 o 
   3   1  27        0.25        7.30     10.23 o 
   4   1  27       39.69      179.86    528.95 o 
   5   1  27      478.44      522.89     27.42 o 
   6   1  27     2112.16     2037.48      4.84 o 
   7   1  27     1171.12     1233.70     58.83 o 
   8   1  27       60.82      118.94    325.88 o 
   9   1  27      346.42      333.91     12.50 o 
  10   1  27        3.27       55.12    120.88 o 
  11   1  27       41.71      312.26    176.72 o 
  12   1  27      320.45      415.81    280.43 o 
  13   1  27     4436.65     4188.95     55.89 o 
  14   1  27        6.29       64.79     39.65 o 
   0   2  27     1099.06     1289.37    134.62 o 
   1   2  27     1204.60     1206.82    566.66 o 
   2   2  27      560.10      643.72     41.38 o 
   3   2  27      164.50      220.48    270.76 o 
   4   2  27      298.61      361.30    100.15 o 
   5   2  27      382.20      385.83    550.23 o 
   6   2  27       26.27       22.37      8.64 o 
   7   2  27      249.02      267.86    120.88 o 
   8   2  27        4.29       32.89     28.82 o 
   9   2  27       12.40       45.45    468.03 o 
  10   2  27        7.80       13.69     14.28 o 
  11   2  27       29.66      126.68    539.59 o 
  12   2  27        0.19       15.20     71.20 o 
  13   2  27       18.24       33.85    234.02 o 
  14   2  27     1179.94     1212.63    143.47 o 
   1   3  27     1148.53     1185.60    152.47 o 
   2   3  27        3.82       81.23    336.52 o 
   3   3  27      194.66      207.89    155.42 o 
   4   3  27      490.67      565.70    447.72 o 
   5   3  27      680.36      671.63     15.30 o 
   6   3  27        0.24       13.54     63.82 o 
   7   3  27      289.04      279.58      7.45 o 
   8   3  27      503.60      548.29    407.11 o 
   9   3  27       22.16       70.44    127.91 o 
  10   3  27       80.73       98.63     82.20 o 
  11   3  27       11.22      139.14     62.32 o 
  12   3  27       22.11       49.32    448.69 o 
  13   3  27        0.45       21.18    102.72 o 
   0   4  27     1807.18     1788.73     24.09 o 
   1   4  27      605.14      586.00    383.90 o 
   2   4  27      228.19      258.98     42.29 o 
   3   4  27      328.50      349.09    568.60 o 
   4   4  27       43.91       75.67     30.80 o 
   5   4  27      284.77      302.67     56.09 o 
   6   4  27      847.05      820.10     64.85 o 
   7   4  27        9.25      112.17    541.52 o 
   8   4  27      240.01      369.82     87.29 o 
   9   4  27      460.91      497.04    402.27 o 
  10   4  27      347.13      428.05     73.03 o 
  11   4  27       93.23      164.39    539.59 o 
  12   4  27       97.00      120.32     41.54 o 
  13   4  27      313.92      284.30    373.26 o 
   1   5  27      431.07      465.16     53.20 o 
   2   5  27      425.80      384.87    149.89 o 
   3   5  27        0.21       21.41     18.10 o 
   4   5  27       37.48       87.03    285.27 o 
   5   5  27        1.86       70.89     32.49 o 
   6   5  27       16.53      178.90    238.85 o 
   7   5  27      885.95      888.08     19.98 o 
   8   5  27      215.06      198.24    318.14 o 
   9   5  27        5.50       17.61     36.01 o 
  10   5  27      492.47      565.70    214.67 o 
  11   5  27     2216.36     2047.75     24.99 o 
  12   5  27      135.00      237.88    425.48 o 
   0   6  27       90.73      154.74     47.88 o 
   1   6  27      200.18      248.52    402.27 o 
   2   6  27      388.53      380.80     28.97 o 
   3   6  27      398.56      460.29    175.99 o 
   4   6  27      446.09      517.22     47.49 o 
   5   6  27       29.32       50.28    314.28 o 
   6   6  27       35.87      128.61     51.17 o 
   7   6  27      414.55      396.47    204.04 o 
   8   6  27     1120.62     1176.61     29.94 o 
   9   6  27      311.37      248.52     43.52 o 
  10   6  27       75.15       93.35     16.19 o 
   1   7  27      501.16      555.75     71.50 o 
   2   7  27       16.31       89.93    223.38 o 
   3   7  27     1453.84     1348.78     61.05 o 
   4   7  27      530.06      491.24    102.50 o 
   5   7  27      526.89      476.94     11.72 o 
   6   7  27       51.60      174.06    475.77 o 
   7   7  27       70.10      136.37    111.40 o 
   8   7  27       10.58       22.24      9.67 o 
   0   8  27      477.79      645.91    262.48 o 
   1   8  27       18.33      271.73    238.85 o 
   2   8  27      847.30      972.92    104.88 o 
   3   8  27      203.84      238.85    523.15 o 
   4   8  27       76.11      318.37    150.16 o 
   5   8  27      787.35      863.53    186.63 o 
   0   0  28     1369.50     1229.13    109.27 o 
   1   0  28     3871.30     3750.04    223.38 o 
   2   0  28      291.95      357.85    156.79 o 
   3   0  28      213.25      256.26    279.46 o 
   4   0  28       20.52       75.26     61.21 o 
   5   0  28     1923.31     1934.98    363.59 o 
   6   0  28     1357.49     1361.75    112.26 o 
   7   0  28       46.02      156.65    275.60 o 
   8   0  28      153.43      274.17    198.35 o 
   9   0  28        2.30       30.94    383.90 o 
  10   0  28       24.06       75.10     51.74 o 
  11   0  28     1883.30     1918.54    372.30 o 
  12   0  28        9.00       36.97     51.10 o 
  13   0  28      334.66      338.45    259.16 o 
   1   1  28        0.02       82.02    132.62 o 
   2   1  28      541.63      648.86    250.45 o 
   3   1  28       62.67      169.86    163.01 o 
   4   1  28      268.93      469.96    311.38 o 
   5   1  28      203.17      187.44     19.80 o 
   6   1  28       59.45       67.69     82.20 o 
   7   1  28      136.26      188.55     89.55 o 
   8   1  28       40.70       82.20    373.26 o 
   9   1  28      115.20      192.88     82.02 o 
  10   1  28       16.89       74.46     14.51 o 
  11   1  28        4.79       25.73     26.19 o 
  12   1  28      225.20      214.67     63.82 o 
  13   1  28      151.19      152.18     35.55 o 
   0   2  28      678.53      712.53    169.10 o 
   1   2  28     1188.37     1174.91    363.59 o 
   2   2  28       96.07       93.48     47.19 o 
   3   2  28      201.32      367.46    283.33 o 
   4   2  28      500.23      527.75     52.17 o 
   5   2  28     2001.46     2198.00    507.68 o 
   6   2  28       61.02      156.80     35.82 o 
   7   2  28      403.24      387.77     36.75 o 
   8   2  28       85.61      129.08     32.53 o 
   9   2  28      410.95      427.42    354.89 o 
  10   2  28        0.05        4.54      6.64 o 
  11   2  28      445.73      417.75    149.89 o 
  12   2  28     1025.27     1109.47    116.69 o 
   1   3  28       71.49       67.72      5.58 o 
   2   3  28      710.99      684.64    135.38 o 
   3   3  28      294.83      395.48    119.27 o 
   4   3  28        9.55       38.68    307.51 o 
   5   3  28       77.44       99.34      8.53 o 
   6   3  28      569.25      614.05    211.77 o 
   7   3  28      452.05      500.24     71.75 o 
   8   3  28      308.73      494.14    228.21 o 
   9   3  28      137.09      201.90    144.52 o 
  10   3  28        5.73      126.68    271.73 o 
  11   3  28      143.53      157.93     72.22 o 
  12   3  28      461.64      465.13     71.56 o 
   0   4  28      457.05      508.12     79.10 o 
   1   4  28     1336.93     1282.25     36.75 o 
   2   4  28     1345.90     1255.28    116.49 o 
   3   4  28        1.97      115.07    568.60 o 
   4   4  28       44.31       42.44     33.17 o 
   5   4  28      155.92      235.95    427.42 o 
   6   4  28      221.94      220.20     39.65 o 
   7   4  28      410.20      486.40    138.28 o 
   8   4  28      283.42      310.11    118.64 o 
   9   4  28        7.35       30.94    457.39 o 
  10   4  28      128.80      145.25    100.33 o
[truncated: 5,802 more chars]
